# Supplementary material for: Predicting antimicrobial resistance in E. coli with discriminative position fused deep learning classifier
Source: Comput Struct Biotechnol J. 2023 Dec 29;23:559–65. doi: 10.1016/j.csbj.2023.12.041 (PMC10809114; doi:10.1016/j.csbj.2023.12.041)
Supplement: Supplementary file 2 — Supplementary material [file mmc2.xlsx]

## Sheet: Sheet1
ENA.Accession.Number	Sequecning Status	Year	CTZ	CTX	AMP	AMX	AMC	TZP	CXM	CET	GEN	TBM	TMP	CIP
ERS356929	Previously sequenced	2010	S	S	S		S	S	S	I	S	S	S	S
ERS356935	Previously sequenced	2010	S	S	R		R	S	S	I	S	S	R	R
ERS356938	Previously sequenced	2010	S	S	S		S	S	S	S	S	S	S	S
ERS356941	Previously sequenced	2010	S	S	R		R	S	S	I	S	S	S	R
ERS356967	Previously sequenced	2010	S	S	R		S	S	S	S	S	S	R	S
ERS356984	Previously sequenced	2011	S	S	S		S	S	S	S	S	S	S	S
ERS356995	Previously sequenced	2011	S	S	R		R	I	R	I	R	R	R	R
ERS357016	Previously sequenced	2011	S	S	S		S	S	S	S	S	S	S	S
ERS357017	Previously sequenced	2011	S	S	S		S	S	S	I	S	S	S	S
ERS357022	Previously sequenced	2011	S	S	S		S	S	S	S	S	S	S	S
ERS356741	Previously sequenced	2006	S	S	R		R	S	S	I	S	S	R	R
ERS357031	Previously sequenced	2010	S	S	R		S	S	S	I	S	S	S	S
ERS357080	Previously sequenced	2012	S	S	S		S	S	S	I	S	S	S	S
ERS357117	Previously sequenced	2012	S	S	S		S	S	R	I	S	S	S	R
ERS357118	Previously sequenced	2012	S	S	S		S	S	S	S	S	S	S	S
ERS357141	Previously sequenced	2012	R	R	R		R	S	R	R	R	R	R	R
ERS357184	Previously sequenced	2001	S			R	S	S	S		S			S
ERS357187	Previously sequenced	2001	S			S	S	S	R		S			S
ERS357200	Previously sequenced	2001	S			R	S	S	S		S			S
ERS357205	Previously sequenced	2012	S	S	R		S	S	S	I	S	S	S	S
ERS357221	Previously sequenced	2001	S			R	S	S	S		R			S
ERS356749	Previously sequenced	2007	S	S	R		S	S	S	S	S	S	R	S
ERS357222	Previously sequenced	2001	S			R	R	S	S		S			S
ERS357244	Previously sequenced	2002	S	S		R	S	I	R		S			S
ERS357247	Previously sequenced	2002	S	S		R	S	S	S		R			R
ERS357250	Previously sequenced	2002	S	S		S	S	S	S		S			S
ERS357256	Previously sequenced	2002	S	S		R	R	S	S		S			R
ERS357258	Previously sequenced	2002	S	S		R	S	S	S		S			S
ERS357276	Previously sequenced	2002	S	S		S	S	S	S		S			S
ERS357277	Previously sequenced	2002	S	S		S	S	S	S		S			S
ERS357285	Previously sequenced	2002	S	S		R	S	S	S		S			S
ERS357377	Previously sequenced	2003	S	S		S	S	S	S		S			S
ERS356755	Previously sequenced	2007	S	S	R		R	S	R	I	S	S	R	S
ERS357380	Previously sequenced	2003	R	R		R	R	R	R		R			R
ERS357381	Previously sequenced	2003	S	S		S	S	S	R		S			S
ERS357387	Previously sequenced	2003	S	S		R	R	R	S		S			S
ERS357400	Previously sequenced	2003	S	S		R	S	S	S		S			S
ERS357424	Previously sequenced	2004	S	S		R	R	S	S		S			S
ERS357519	Previously sequenced	2004	R	R		R	R	S	R		S			R
ERS357550	Previously sequenced	2004	S	S		S	S	S	S		S			S
ERS357568	Previously sequenced	2005	S	S		S	S	S	S		S			S
ERS357591	Previously sequenced	2005	S	S		S	S	S	S		S			S
ERS356771	Previously sequenced	2007	S	S	S		S		S	S	S	S	S	S
ERS357611	Previously sequenced	2005	S	S		S	S	S	S		S			S
ERS357624	Previously sequenced	2005	S	S		S	S	S	S		S			S
ERS357627	Previously sequenced	2005	R	R		R	R	S	R		R			R
ERS357642	Previously sequenced	2006	S	S		S	S	S	S		S			S
ERS357660	Previously sequenced	2006	S	S		S	S	S	S		S			S
ERS357675	Previously sequenced	2007	S	S		R	R	S	S		S			S
ERS357681	Previously sequenced	2007	S	S		R	S	S	S		S			S
ERS357685	Previously sequenced	2007	S	S		R	S	S	S		S			R
ERS357724	Previously sequenced	2007	S	S		S	S	S	S		S			S
ERS357725	Previously sequenced	2007	S	S		R	R	S	S		S			S
ERS356788	Previously sequenced	2007	S	S	R		S	S	S	I	R	R	R	S
ERS357727	Previously sequenced	2007	S	S		R	R	S	S		S			R
ERS357739	Previously sequenced	2008	R	R		R	S	S	R		R			R
ERS357762	Previously sequenced	2006	S	S		S	S	S	S		S			S
ERS357768	Previously sequenced	2006	S	S		S	S	S	S		S			S
ERS357775	Previously sequenced	2006	S	S		R	R	R	S		R			S
ERS357778	Previously sequenced	2006	S	S		R	R	R	S		I			R
ERS357779	Previously sequenced	2007	S	S		R	R	I	R		S			R
ERS357780	Previously sequenced	2006	S	S		R	S	S	S		S			S
ERS357785	Previously sequenced	2006	S	S		R	R	S	S		S			S
ERS357796	Previously sequenced	2006	S	S		R	R	S	S		S			R
ERS356873	Previously sequenced	2009	I	S	R		R		R	R	S	R	R	R
ERS357797	Previously sequenced	2006	S	S		S	S	S	S		S			S
ERS357848	Previously sequenced	2008	S	S		R	R	S	S		S			S
ERS357871	Previously sequenced	2008	S	S		R	R	I	S		S			S
ERS357888	Previously sequenced	2008	S	S		R	S	S	S		S			S
ERS357903	Previously sequenced	2008	S	S		S	S	S	S		S			S
ERS357916	Previously sequenced	2009	S	S		S	S	S	S		S			S
ERS357941	Previously sequenced	2009	S	S		R	R	R	R		S			S
ERS357960	Previously sequenced	2009	S	S		S	S	S	S		S			S
ERS357989	Previously sequenced	2010	S	S		R	R	S	R		S			S
ERS357993	Previously sequenced	2010	S	S		R	R	S	S		S			S
ERS356879	Previously sequenced	2009	S	S	R		S	S	S	S	S	S	S	R
ERS358005	Previously sequenced	2010	S	S		R	R	S	R		R			R
ERS358011	Previously sequenced	2010	S	S		S	S	S	S		S			S
ERS358029	Previously sequenced	2009	S	S		R	R	S	S		S			S
ERS358033	Previously sequenced	2009	S	S		S	S	S	S		S			S
ERS358036	Previously sequenced	2010	S	S		S	S	S	S		S			S
ERS358055	Previously sequenced	2010	S	S		R	S	S	S		S			S
ERS358064	Previously sequenced	2011	S	S		S	S	S	S		S			S
ERS358068	Previously sequenced	2011	S	S		S	S	S	S		S			S
ERS358071	Previously sequenced	2011	S	S		R	S	S	S		S			S
ERS358073	Previously sequenced	2011	R	R		R	R	S	R		S			R
ERS356896	Previously sequenced	2009	S	S	R		R	S	R	I	R	R	S	R
ERS358074	Previously sequenced	2011	S	S		S	S	S	S		S			S
ERS358081	Previously sequenced	2011	S	S		S	S	S	S		S			S
ERS358096	Previously sequenced	2011	S	S		R	R	S	S		S			S
ERS358116	Previously sequenced	2011	S	S		S	S	S	S		S			S
ERS358166	Previously sequenced	2008	S	S		S	S	S	S		S			S
ERS358172	Previously sequenced	2009	S	S		R	R	R	S		S			S
ERS358242	Previously sequenced	2011	S	S		S	S	S	S		S			S
ERS356906	Previously sequenced	2009	S	S	S		S	S	S	S	S	S	S	S
ERS356942	Previously sequenced	2010	S	S	S		S	S	S	S	S	S	S	S
ERS356950	Previously sequenced	2010	S	S	R		R	S	R	R	R	R	R	S
ERS356956	Previously sequenced	2010	S	S	R		S	S	S	S	S	S	R	S
ERS356959	Previously sequenced	2010	S	S	R		S	S	S	S	S	S	S	S
ERS356965	Previously sequenced	2010	S	S	R		R	R	S	I	R	I	R	R
ERS356969	Previously sequenced	2010	S	S	R		S	S	S	I	S	S	S	S
ERS356972	Previously sequenced	2010	S	S	R		R	I	S	I	S	S	S	R
ERS356991	Previously sequenced	2011	S	S	S		S	S	S	S	S	S	S	S
ERS356999	Previously sequenced	2011	S	S	R		S	S	S	I	S	S	S	S
ERS357004	Previously sequenced	2011	S	S	R		R	S	S	I	S	S	S	S
ERS356772	Previously sequenced	2007	S	S	R		S	S	S	I	S	S	R	R
ERS357018	Previously sequenced	2011	R	R	R		R	S	R	R	R	R	R	R
ERS357023	Previously sequenced	2011	S	S	S		S	S	S	S	S	S	S	S
ERS357128	Previously sequenced	2012	S	S	S		S	S	S	S	S	S	S	S
ERS357135	Previously sequenced	2012	S	S	R		S	S	S	I	S	S	R	S
ERS357136	Previously sequenced	2012	S	S	R		R	S	S	S	S	S	S	S
ERS357165	Previously sequenced	2001	S			R	S	S	S		S			S
ERS357169	Previously sequenced	2001	S			R	R	I	S		S			S
ERS357175	Previously sequenced	2001	S			S	S	S	S		S			S
ERS357177	Previously sequenced	2001	S			S	S	S	S		S			S
ERS356806	Previously sequenced	2008	S	S	S		S	S	S	S	S	S	S	S
ERS357185	Previously sequenced	2001	S			R	S	S	S		S			S
ERS357252	Previously sequenced	2002	S	S		S	S	S	S		R			R
ERS357268	Previously sequenced	2002	S	S		S	R	R	S		S			S
ERS357295	Previously sequenced	2002	S	S		R	S	S	S		I			S
ERS357298	Previously sequenced	2002	S	S		R	R	S	S		S			S
ERS357301	Previously sequenced	2002	S	S		R	S	S	S		S			S
ERS357330	Previously sequenced	2003	S	S		S	S	S	S		S			S
ERS357361	Previously sequenced	2003	S	S		R	S	S	R		S			R
ERS357370	Previously sequenced	2003	S	S		S	S	S	S		S			S
ERS357375	Previously sequenced	2003	S	S		S	S	S	S		S			S
ERS356836	Previously sequenced	2008	S	S	S		S	S	S	I	I	I	S	S
ERS357385	Previously sequenced	2003	S	S		R	S	S	S		S			S
ERS357416	Previously sequenced	2003	S	S		R	R	S	S		S			S
ERS357447	Previously sequenced	2004	S	S		R	S	S	S		S			S
ERS357460	Previously sequenced	2004	S	S		S	S	S	S		S			S
ERS357525	Previously sequenced	2004	S	S		R	S	S	S		S			S
ERS357557	Previously sequenced	2005	S	S		R	R	R	S		S			S
ERS357606	Previously sequenced	2005	S	S		S	S	S	S		S			S
ERS357609	Previously sequenced	2005	S	S		S	S	S	S		S			S
ERS357653	Previously sequenced	2006	S	S		R	S	S	S		S			S
ERS357665	Previously sequenced	2006	S	S		S	S	S	S		S			S
ERS356845	Previously sequenced	2008	S	S	R		S	S	S	S	S	S	R	R
ERS357674	Previously sequenced	2007	S	S		R	S	S	S		S			S
ERS357679	Previously sequenced	2007	R	R		R	S	S	R		S			R
ERS357683	Previously sequenced	2007	S	S		R	R	R	S		S			S
ERS357700	Previously sequenced	2007	S	S		S	S	S	S		S			S
ERS357706	Previously sequenced	2006	S	S		R	S	S	S		S			S
ERS357707	Previously sequenced	2007	S	S		S	S	S	S		S			S
ERS357731	Previously sequenced	2009	S	S		S	S	S	S		S			S
ERS357748	Previously sequenced	2008	S	S		R	S	S	R		I			S
ERS357757	Previously sequenced	2008	S	S		R	S	S	S		S			S
ERS357763	Previously sequenced	2006	S	S		S	S	S	S		S			S
ERS356871	Previously sequenced	2009	S	S	S		S	S	S	S	S	S	S	S
ERS357781	Previously sequenced	2007	S	S		R	S	S	S		S			S
ERS357791	Previously sequenced	2006	S	S		S	S	S	S		S			S
ERS357794	Previously sequenced	2007	S	S		R	S	S	S		S			S
ERS357805	Previously sequenced	2006	I	R		R	R	R	R		S			R
ERS357807	Previously sequenced	2006	I	R		R	R	I	R		S			R
ERS357822	Previously sequenced	2006	S	S		R	R	R	S		R			R
ERS357839	Previously sequenced	2006	S	S		S	S	S	S		S			S
ERS357849	Previously sequenced	2008	I	R		R	R	I	R		S			R
ERS357855	Previously sequenced	2008	S	S		S	S	S	S		S			S
ERS357890	Previously sequenced	2008	S	S		R	S	S	S		S			S
ERS356874	Previously sequenced	2009	S	S	R		S	S	S	S	S	S	S	S
ERS357929	Previously sequenced	2009	S	S		R	S	S	S		S			S
ERS357951	Previously sequenced	2009	S	S		R	S	S	S		S			S
ERS357963	Previously sequenced	2009	S	S		R	R	S	S		S			S
ERS357974	Previously sequenced	2009	S	S		S	S	S	S		S			S
ERS357980	Previously sequenced	2010	S	S		S	S	S	S		S			S
ERS357987	Previously sequenced	2009	S	S		S	S	S	S		S			S
ERS358000	Previously sequenced	2010	S	S		S	S	S	S		S			S
ERS358002	Previously sequenced	2010	S	S		S	S	S	S		S			S
ERS358025	Previously sequenced	2010	S	S		R	R	S	R		S			S
ERS358026	Previously sequenced	2010	S	S		S	S	S	S		S			S
ERS356931	Previously sequenced	2010	S	S	S		S	S	S	I	S	S	S	S
ERS358039	Previously sequenced	2010	S	S		S	S	S	S		S			S
ERS358057	Previously sequenced	2010	S	S		S	S	S	S		S			S
ERS358061	Previously sequenced	2011	S	S		R	S	S	S		S			S
ERS358065	Previously sequenced	2010	S	S		S	S	S	R		S			S
ERS358069	Previously sequenced	2011	S	S		S	S	S	S		S			S
ERS358103	Previously sequenced	2011	S	S		R	S	S	S		S			S
ERS358109	Previously sequenced	2011	S	S		R	S	S	S		S			S
ERS358123	Previously sequenced	2011	S	S		R	S	S	S		S			S
ERS358132	Previously sequenced	2003	S	S		R	R	S	S		S			S
ERS358142	Previously sequenced	2004	S	S		R	S	S	S		S			R
ERS356936	Previously sequenced	2010	S	S	S		S	S	S	S	S	S	S	S
ERS358154	Previously sequenced	2005	S	S		S	S	S	S		S			S
ERS358167	Previously sequenced	2008	I	R		R	R	I	R		S			R
ERS358207	Previously sequenced	2005	S	S		R	S	S	S		S			S
ERS358210	Previously sequenced	2003	S	S		S	S	S	S		S			S
ERS358220	Previously sequenced	2005	I	R		R	R	S	R		S			R
ERS358237	Previously sequenced	2009	S	S		S	S	S	S		S			S
ERS358253	Previously sequenced	2010	S	S		R	S	S	R		R			S
ERS356940	Previously sequenced	2010	S	S	S		S	S	S	I	S	S	S	S
ERS356968	Previously sequenced	2010	S	S	R		S	S	S	I	S	S	S	S
ERS356970	Previously sequenced	2010	S	S	R		S	S	S	S	S	S	S	S
ERS356971	Previously sequenced	2010	I	R	R		R	S	R	R	R	R	R	R
ERS356975	Previously sequenced	2010	S	S	S		S	S	S	S	S	S	S	S
ERS356980	Previously sequenced	2010	S	S	S		S	S	S	I	S	S	S	S
ERS356981	Previously sequenced	2011	S	S	S		S	S	S	S	S	S	S	S
ERS356987	Previously sequenced	2011	S	S	R		S	S	S	S	S	S	S	S
ERS357002	Previously sequenced	2011	S	S	R		S	S	S	I	S	S	S	S
ERS357015	Previously sequenced	2011	S	S	S		S	S	S	I	S	S	S	S
ERS357019	Previously sequenced	2011	S	S	R		S	S	S	S	S	S	S	S
ERS356924	Previously sequenced	2009	S	S	S		S	S	S	I	S	S	S	S
ERS357120	Previously sequenced	2012	S	S	R		S	S	R	I	S	S	S	S
ERS357126	Previously sequenced	2012	S	S	R		R	R	S	I	S	R	R	R
ERS357129	Previously sequenced	2012	I	R	R		S	S	R	R	S	S	R	R
ERS357133	Previously sequenced	2012	I	R	R		R	S	R	R	S	R	R	R
ERS357144	Previously sequenced	2012	S	S	S		S	S	S	I	S	S	S	S
ERS357161	Previously sequenced	2001	S			R	R	S	S		S			S
ERS357162	Previously sequenced	2001	S			S	S	S	S		S			S
ERS357176	Previously sequenced	2001	S			R	R	I	R		S			R
ERS357188	Previously sequenced	2001	S			S	S	S	S		S			S
ERS357199	Previously sequenced	2001	S			R	R	S	R		S			S
ERS356946	Previously sequenced	2010	S	S	R		R	R	S	I	S	S	S	S
ERS357201	Previously sequenced	2010	S	S	R		S	S	S	S	S	S	S	S
ERS357215	Previously sequenced	2001	S			S	S	S	S		S			S
ERS357223	Previously sequenced	2001	S			R	S	S	S		S			S
ERS357273	Previously sequenced	2002	S	S		R	S	S	S		S			S
ERS357279	Previously sequenced	2002	S	S		S	S	S	S		S			S
ERS357347	Previously sequenced	2003	S	S		S	S	S	S		S			S
ERS357355	Previously sequenced	2003	S	S		S	S	S	S		S			S
ERS357384	Previously sequenced	2003	S	S		R	S	S	S		S			S
ERS357389	Previously sequenced	2003	S	S		S	S	S	S		S			S
ERS357425	Previously sequenced	2004	S	S		R	S	I	S		S			S
ERS356948	Previously sequenced	2010	S	S	S		S	S	S	I	S	S	S	S
ERS357432	Previously sequenced	2004	S	S		S	S	I	S		S			S
ERS357478	Previously sequenced	2001	S			R	R	S	S		R			R
ERS357512	Previously sequenced	2004	S	S		S	S	S	S		S			S
ERS357513	Previously sequenced	2004	S	S		R	S	S	S		S			S
ERS357526	Previously sequenced	2004	S	S		S	S	S	S		S			S
ERS357573	Previously sequenced	2003	S	S		R	R	S	S		S			R
ERS357598	Previously sequenced	2005	S	S		R	S	S	S		S			S
ERS357623	Previously sequenced	2005	S	S		R	R	S	S		S			R
ERS357632	Previously sequenced	2005	S	S		R	S	S	S		S			S
ERS357633	Previously sequenced	2005	S	S		R	S	S	S		S			S
ERS356953	Previously sequenced	2010	S	S	R		S	S	S	S	S	S	S	S
ERS357640	Previously sequenced	2006	S	S		S	S	S	S		S			S
ERS357656	Previously sequenced	2006	S	S		R	S	S	S		S			S
ERS357689	Previously sequenced	2007	S	S		R	S	S	S		S			R
ERS357702	Previously sequenced	2007	S	S		R	R	S	S		S			R
ERS357708	Previously sequenced	2007	I	R		R	R	S	R		S			R
ERS357714	Previously sequenced	2009	S	S		R	S	S	S		R			R
ERS357718	Previously sequenced	2007	S	R		R	S	S	R		S			R
ERS357737	Previously sequenced	2007	S	S		R	S	S	S		R			R
ERS357742	Previously sequenced	2008	R	R		R	R	I	R		R			R
ERS357749	Previously sequenced	2008	S	S		R	R	S	S		I			S
ERS356954	Previously sequenced	2010	S	S	R		R	S	S	I	S	S	R	S
ERS357755	Previously sequenced	2008	S	S		S	S	S	S		S			S
ERS357786	Previously sequenced	2007	S	S		S	S	S	S		S			S
ERS357788	Previously sequenced	2007	S	S		S	S	S	S		S			S
ERS357809	Previously sequenced	2007	S	S		R	S	S	S		S			S
ERS357811	Previously sequenced	2006	S	S		R	R	S	S		S			S
ERS357812	Previously sequenced	2006	S	S		S	S	S	S		S			S
ERS357845	Previously sequenced	2006	R	R		R	R	R	R		S			R
ERS357846	Previously sequenced	2008	S	S		S	S	S	S		S			S
ERS357850	Previously sequenced	2008	S	S		R	S	S	S		S			S
ERS357857	Previously sequenced	2008	S	S		R	R	R	S		S			S
ERS356957	Previously sequenced	2010	S	S	S		S	S	S	S	S	S	S	S
ERS357877	Previously sequenced	2006	S	S		R	R	R	S		S			R
ERS357879	Previously sequenced	2008	S	S		S	S	S	S		S			S
ERS357885	Previously sequenced	2009	S	S		R	R	S	R		S			S
ERS357897	Previously sequenced	2009	S	S		R	S	S	S		S			R
ERS357907	Previously sequenced	2008	S	S		S	S	S	S		S			S
ERS357908	Previously sequenced	2008	S	S		S	S	S	S		S			S
ERS357909	Previously sequenced	2007	S	S		R	S	S	S		S			S
ERS357911	Previously sequenced	2009	S	S		R	R	I	S		R			S
ERS357917	Previously sequenced	2008	S	S		S	S	S	R		S			R
ERS357925	Previously sequenced	2008	S	S		S	S	S	S		S			S
ERS356961	Previously sequenced	2010	S	S	R		S	S	S	I	S	S	R	S
ERS357932	Previously sequenced	2009	S	S		R	S	S	S		S			S
ERS357947	Previously sequenced	2009	S	S		R	R	S	R		S			S
ERS357969	Previously sequenced	2009	S	S		R	R	S	R		S			S
ERS357975	Previously sequenced	2009	S	S		R	S	S	R		S			S
ERS358003	Previously sequenced	2010	S	S		R	S	S	S		S			S
ERS358009	Previously sequenced	2010	S	S		R	S	S	S		S			S
ERS358018	Previously sequenced	2010	S	S		R	S	S	S		S			S
ERS358052	Previously sequenced	2010	S	S		R	R	S	S		S			S
ERS358077	Previously sequenced	2011	S	S		S	S	S	S		S			S
ERS358150	Previously sequenced	2005	I	R		R	R	S	R		S			R
ERS356962	Previously sequenced	2010	S	S	R		S	S	S	S	S	S	S	S
ERS358191	Previously sequenced	2011	S	S		S	S	S	S		S			S
ERS358224	Previously sequenced	2009	S	S		R	S	S	S		S			S
ERS358250	Previously sequenced	2011	S	S		R	R	S	S		S			S
ERS358262	Previously sequenced	2008	S	S		R	R	S	S		S			S
ERS358266	Previously sequenced	2009	S	S		R	S	S	S		S			S
ERS358269	Previously sequenced	2009	S	S		R	S	S	S		S			R
ERS358270	Previously sequenced	2009	S	S		S	S	S	S		S			S
ERS356966	Previously sequenced	2010	S	S	R		S	S	S	S	S	S	S	R
ERS356996	Previously sequenced	2011	S	S	S		S	S	R	I	S	S	S	S
ERS357007	Previously sequenced	2011	S	S	R		R	S	S	S	S	S	S	S
ERS357008	Previously sequenced	2011	S	S	S		S	S	S	S	S	S	S	S
ERS357026	Previously sequenced	2010	S	S	R		R	S	R	R	R	R	R	R
ERS357130	Previously sequenced	2012	S	S	S		S	S	S	S	S	S	S	S
ERS357160	Previously sequenced	2001	S			R	S	S	S		S			S
ERS356789	Previously sequenced	2007	S	S	S		S	S	S	S	S	S	S	S
ERS357166	Previously sequenced	2001	S			S	S	S	S		S			S
ERS357167	Previously sequenced	2001	S			S	S	S	S		S			S
ERS357186	Previously sequenced	2001	S			R	S	S	S		S			S
ERS357192	Previously sequenced	2001	S			S	S	S	S		S			S
ERS357194	Previously sequenced	2001	S			R	R	S	S		R			R
ERS357304	Previously sequenced	2002	S	S		R	R	I	S		S			S
ERS357307	Previously sequenced	2002	S	S		R	S	S	S		S			S
ERS357311	Previously sequenced	2002	S	S		R	R	S	S		R			S
ERS357317	Previously sequenced	2002	S	S		R	S	S	S		S			S
ERS357333	Previously sequenced	2003	S	S		R	R	S	S		S			S
ERS356933	Previously sequenced	2010	S	I	R		R	S	R	R	S	S	R	S
ERS357340	Previously sequenced	2003	S	S		S	S	S	S		S			S
ERS357365	Previously sequenced	2003	S	S		R	R	R	S		S			S
ERS357521	Previously sequenced	2004	S	S		R	S	S	S		S			S
ERS357522	Previously sequenced	2004	S	S		R	S	S	S		S			S
ERS357565	Previously sequenced	2005	S	S		S	S	S	S		S			S
ERS357587	Previously sequenced	2005	S	S		S	S	S	S		S			S
ERS357588	Previously sequenced	2005	S	S		S	S	S	S		S			R
ERS357616	Previously sequenced	2005	S	S		R	R	S	S		S			S
ERS357625	Previously sequenced	2005	R	R		R	R	S	R		R			R
ERS357636	Previously sequenced	2005	I	R		R	S	S	R		S			S
ERS356934	Previously sequenced	2010	S	S	R		S	S	S	S	S	S	R	I
ERS357661	Previously sequenced	2006	S	S		R	S	S	S		S			S
ERS357688	Previously sequenced	2007	S	S		R	R	S	S		S			S
ERS357693	Previously sequenced	2007	S	S		R	R	S	R		I			R
ERS357719	Previously sequenced	2007	S	S		R	S	S	R		S			S
ERS357738	Previously sequenced	2008	S	S		S	S	S	S		S			S
ERS357744	Previously sequenced	2009	S	S		R	S	S	S		S			S
ERS357766	Previously sequenced	2006	S	S		S	S	S	S		S			S
ERS357770	Previously sequenced	2006	S	S		S	S	S	S		S			S
ERS357783	Previously sequenced	2006	S	S		S	S	S	S		S			S
ERS357784	Previously sequenced	2006	S	S		R	R	S	S		S			S
ERS356947	Previously sequenced	2010	S	S	S		S	S	S	S	S	S	S	R
ERS357787	Previously sequenced	2006	S	S		S	S	S	S		S			S
ERS357790	Previously sequenced	2006	S	S		S	S	S	S		S			S
ERS357793	Previously sequenced	2006	S	S		S	S	S	S		S			S
ERS357813	Previously sequenced	2006	S	S		R	R	S	S		S			S
ERS357829	Previously sequenced	2007	S	S		R	R	S	S		S			S
ERS357831	Previously sequenced	2007	R	R		R	S	S	R		S			R
ERS357832	Previously sequenced	2007	R	R		R	R	S	R		R			R
ERS357841	Previously sequenced	2006	S	S		R	S	S	S		S			S
ERS357851	Previously sequenced	2009	R	R		R	R	S	R		S			R
ERS357858	Previously sequenced	2008	S	S		R	S	S	S		S			S
ERS356949	Previously sequenced	2010	S	S	R		R	S	S	I	S	S	R	S
ERS357867	Previously sequenced	2008	S	S		R	S	S	R		S			S
ERS357882	Previously sequenced	2008	S	S		R	S	S	R		S			S
ERS357889	Previously sequenced	2008	S	S		R	S	S	S		S			S
ERS357894	Previously sequenced	2008	S	S		R	R	S	S		S			I
ERS357899	Previously sequenced	2006	S	S		S	S	S	S		S			R
ERS357945	Previously sequenced	2009	S	S		R	R	S	S		S			S
ERS357948	Previously sequenced	2009	S	S		S	S	S	R		S			S
ERS357958	Previously sequenced	2009	S	S		S	S	S	S		S			S
ERS357962	Previously sequenced	2009	S	S		R	S	S	S		S			S
ERS356978	Previously sequenced	2010	S	S	S		S	S	S	S	S	S	S	S
ERS357976	Previously sequenced	2010	S	S		S	S	S	S		S			S
ERS357983	Previously sequenced	2010	S	S		S	S	S	S		S			S
ERS357994	Previously sequenced	2010	S	S		R	S	S	S		S			S
ERS358007	Previously sequenced	2010	S	S		S	S	S	R		S			S
ERS358010	Previously sequenced	2010	S	S		R	R	R	R		S			R
ERS358042	Previously sequenced	2010	S	S		S	S	S	S		S			S
ERS358044	Previously sequenced	2010	S	S		R	S	S	S		S			S
ERS358060	Previously sequenced	2010	S	S		R	S	S	S		S			S
ERS358063	Previously sequenced	2011	S	S		R	S	S	S		R			S
ERS358066	Previously sequenced	2011	S	S		S	S	S	S		S			S
ERS356982	Previously sequenced	2011	S	S	S		S	S	S	S	S	S	S	S
ERS358076	Previously sequenced	2011	S	S		R	S	S	S		S			S
ERS358083	Previously sequenced	2011	S	S		S	S	S	S		S			S
ERS358088	Previously sequenced	2011	S	S		S	S	S	S		S			S
ERS358097	Previously sequenced	2011	S	S		S	S	S	S		S			S
ERS358102	Previously sequenced	2011	S	S		S	S	S	S		S			R
ERS358124	Previously sequenced	2010	S	S		R	R	S	S		S			S
ERS358137	Previously sequenced	2011	S	S	R		S	S	S	I	S	S	S	R
ERS358147	Previously sequenced	2005	S	S		S	S	S	S		S			S
ERS358171	Previously sequenced	2009	S	S		R	R	S	S		S			S
ERS358208	Previously sequenced	2008	R	R		R	R	S	R		R			S
ERS356986	Previously sequenced	2011	S	S	S		S	S	S	I	S	S	S	S
ERS358212	Previously sequenced	2012	S	S	R		S	S	S	S	S	S	R	S
ERS358213	Previously sequenced	2011	S	S	R		S	S	S	S	S	S	R	S
ERS358228	Previously sequenced	2008	S	S		R	S	S	S		S			S
ERS358254	Previously sequenced	2011	S	S		S	S	S	S		S			S
ERS358255	Previously sequenced	2011	R	R		R	R	S	R		R			R
ERS358258	Previously sequenced	2007	S	S		R	R	S	S		S			S
ERS358267	Previously sequenced	2009	S	S		S	S	S	S		S			S
ERS356993	Previously sequenced	2011	S	S	R		S	S	S	S	S	S	R	S
ERS356847	Previously sequenced	2008	S	S	S		S	S	S	S	S	S	S	S
ERS356858	Previously sequenced	2009	S	S	R		R	S	S	I	S	S	R	S
ERS356860	Previously sequenced	2009	S	S	R		R	S	S	I	S	S	R	S
ERS356861	Previously sequenced	2009	S	R	R		S	S	R	R	S	S	R	S
ERS356863	Previously sequenced	2009	S	S	S		S	S	S	S	S	S	S	S
ERS356872	Previously sequenced	2009	S	S	S		S	S	S	S	S	S	S	S
ERS356880	Previously sequenced	2009	S	S	R		S	S	S	S	S	S	R	S
ERS356892	Previously sequenced	2009	S	S	S		S	S	S	S	S	S	S	S
ERS356902	Previously sequenced	2009	S	R	R		R	S	R	R	S	R	R	R
ERS356907	Previously sequenced	2009	S	S	R		R	R	R	I	S	S	S	S
ERS356740	Previously sequenced	2006	S	S	S		S	S	R	I	S	S	S	S
ERS357027	Previously sequenced	2010	S	S	S		S	S	S	S	S	S	S	S
ERS357078	Previously sequenced	2012	S	S	R		R	I	S	I	S	S	R	S
ERS357082	Previously sequenced	2012	S	S	S		S	S	S	S	S	S	S	S
ERS357090	Previously sequenced	2012	S	S	R		R		S	I	S	S	S	R
ERS357123	Previously sequenced	2012	S	S	S		S	S	S	S	S	S	S	S
ERS357125	Previously sequenced	2012	S	S	R		R	S	S	I	S	S	S	S
ERS357172	Previously sequenced	2001	S			R	S	S	S		S			R
ERS357191	Previously sequenced	2001	S			R	S	S	S		S			S
ERS357204	Previously sequenced	2012	S	S	R		R	S	S	I	S	S	R	S
ERS357213	Previously sequenced	2001	S			R	S	S	S		S			S
ERS356742	Previously sequenced	2006	S	S	S		S	S	S	S	S	S	S	S
ERS357226	Previously sequenced	2001	S			R	R	S	S		S			S
ERS357228	Previously sequenced	2001	S			S	S	S	S		S			S
ERS357230	Previously sequenced	2001	S			R	S	S	S		S			S
ERS357237	Previously sequenced	2001	S			R	S	S	S		S			S
ERS357239	Previously sequenced	2002	S	S		S	S	S	S		S			S
ERS357249	Previously sequenced	2002	S	S		R	R	S	S		S			R
ERS357253	Previously sequenced	2002	S	S		S	S	S	S		S			S
ERS357260	Previously sequenced	2002	S	S		R	S	S	S		S			S
ERS357275	Previously sequenced	2002	S	S		R	R	S	S		S			S
ERS357288	Previously sequenced	2002	S	S		R	S	S	S		S			S
ERS356747	Previously sequenced	2007	S	S	R		R	R	S	I	S	S	R	S
ERS357318	Previously sequenced	2002	S	S		S	S	S	S		S			S
ERS357383	Previously sequenced	2003	S	S		S	S	S	S		S			S
ERS357397	Previously sequenced	2003	S	S		R	R	S	S		S			S
ERS357407	Previously sequenced	2003	S	S		S	S	S	S		S			S
ERS357408	Previously sequenced	2003	S	S		S	S	S	S		S			S
ERS357422	Previously sequenced	2004	S	S		S	S	R	S		S			S
ERS357431	Previously sequenced	2004	S	S		R	R	R	S		S			R
ERS357501	Previously sequenced	2005	S	S		S	S	S	S		S			S
ERS357510	Previously sequenced	2004	R	R		R	R	S	R		R			S
ERS357518	Previously sequenced	2004	S	S		S	S	S	S		S			S
ERS356765	Previously sequenced	2007	S	S	S		S	S	S	S	S	S	S	S
ERS357541	Previously sequenced	2004	S	S		S	S	S	S		S			S
ERS357544	Previously sequenced	2004	S	S		R	S	S	S		S			S
ERS357545	Previously sequenced	2004	S	S		R	R	S	R		S			R
ERS357558	Previously sequenced	2005	S	S		R	S	S	S		S			S
ERS357559	Previously sequenced	2005	S	S		R	S	S	S		S			S
ERS357563	Previously sequenced	2005	S	S		R	S	S	S		S			S
ERS357572	Previously sequenced	2005	S	S		S	S	S	S		S			S
ERS357575	Previously sequenced	2005	S	S		R	S	S	S		S			S
ERS357580	Previously sequenced	2005	S	S		R	R	S	S		R			S
ERS357634	Previously sequenced	2005	I	R		R	S	S	R		S			S
ERS356766	Previously sequenced	2007	S	S	R		S	S	S	I	S	S	S	S
ERS357638	Previously sequenced	2005	S	S		R	R	S	S		S			S
ERS357647	Previously sequenced	2006	R	R		R	R	R	R		S			R
ERS357678	Previously sequenced	2007	S	S		S	S	S	R		I			S
ERS357699	Previously sequenced	2007	R	R		R	R	S	R		R			R
ERS357741	Previously sequenced	2008	S	S		S	S	S	R		I			S
ERS357798	Previously sequenced	2006	I	R		R	R	I	R		S			R
ERS357802	Previously sequenced	2006	I	R		R	R	I	R		S			R
ERS357814	Previously sequenced	2006	S	S		R	R	R	R		S			R
ERS357825	Previously sequenced	2006	S	S		R	S	S	S		S			R
ERS357861	Previously sequenced	2007	S	S		S	S	S	S		S			S
ERS356804	Previously sequenced	2008	S	S	S		S	S	S	I	S	S	S	S
ERS357870	Previously sequenced	2008	S	S		R	R	S	S		S			S
ERS357874	Previously sequenced	2008	S	S		R	R	S	S		S			S
ERS357881	Previously sequenced	2008	S	S		R	R	S	S		R			S
ERS357886	Previously sequenced	2008	S	S		S	S	S	S		S			S
ERS357920	Previously sequenced	2009	R	R		R	R	I	R		R			R
ERS357933	Previously sequenced	2009	S	S		R	R	S	S		S			S
ERS357937	Previously sequenced	2008	S	S		R	S	S	S		S			S
ERS357939	Previously sequenced	2008	S	S		S	S	S	R		R			R
ERS357953	Previously sequenced	2009	S	S		S	S	S	S		S			S
ERS357955	Previously sequenced	2009	S	S		R	S	S	S		S			S
ERS356826	Previously sequenced	2008	S	S	S		S	S	S	I	S	S	S	S
ERS357961	Previously sequenced	2009	I	R		R	R	S	R		S			R
ERS357968	Previously sequenced	2009	R	R		R	R	S	R		S			R
ERS357978	Previously sequenced	2010	S	S		R	R	S	S		S			S
ERS357981	Previously sequenced	2010	S	S		R	S	S	S		S			S
ERS357984	Previously sequenced	2010	S	S		S	S	S	S		S			S
ERS357988	Previously sequenced	2010	S	S		R	S	S	S		R			R
ERS357995	Previously sequenced	2010	S	S		S	S	S	S		S			S
ERS358016	Previously sequenced	2010	S	S		R	S	S	S		S			S
ERS358019	Previously sequenced	2010	S	S		R	S	S	S		S			S
ERS358032	Previously sequenced	2009	S	S		S	S	S	S		S			S
ERS356832	Previously sequenced	2008	S	S	R		S	S	S	I	S	S	S	S
ERS358090	Previously sequenced	2011	S	S		R	S	S	S		S			S
ERS358101	Previously sequenced	2011	S	S		S	S	S	S		S			S
ERS358111	Previously sequenced	2010	S	S		R	R	S	S		S			R
ERS358127	Previously sequenced	2011	S	S		R	S	S	S		R			S
ERS358131	Previously sequenced	2004	S	S		S	S	S	S		S			S
ERS358197	Previously sequenced	2011	S	S		S	S	S	S		S			S
ERS358221	Previously sequenced	2005	S	S		R	S	S	S		S			S
ERS356835	Previously sequenced	2008	S	S	S		S	S	S	I	S	S	S	S
ERS356773	Previously sequenced	2007	S	S	R		R	S	S	I	S	S	R	S
ERS356775	Previously sequenced	2007	S	S	R		R	S	S	I	R	I	R	R
ERS356783	Previously sequenced	2007	S	S	R		R	S	S	I	S	S	S	I
ERS356785	Previously sequenced	2007	S	S	S		S	S	S	S	S	S	S	S
ERS356787	Previously sequenced	2007	S	S	R		S	S	S	I	S	S	S	R
ERS356801	Previously sequenced	2008	S	S	S		S	S	S	S	S	S	S	S
ERS356812	Previously sequenced	2008	S	S	R		S	S	S	I	S	S	I	S
ERS356822	Previously sequenced	2008	S	S	S		S	S	S	S	S	S	S	S
ERS356823	Previously sequenced	2008	S	S	S		S	S	S	S	S	S	S	S
ERS356831	Previously sequenced	2008	S	R	R		R	S	R	R	S	R	R	R
ERS356743	Previously sequenced	2006	S	S	R		S	S	S	I	S	S	R	R
ERS356838	Previously sequenced	2008	S	S	R		S	S	S	S	S	S	S	S
ERS356839	Previously sequenced	2008	S	S	S		S	S	S	S	S	S	S	S
ERS356840	Previously sequenced	2008	S	S	R		R	S	S	I	S	S	R	R
ERS356841	Previously sequenced	2008	S	S	R		S	S	S	S	S	S	S	S
ERS356846	Previously sequenced	2008	S	S	S		S	S	S	S	S	S	S	S
ERS356850	Previously sequenced	2008	R	R	R		R	S	R	R	S	R	R	R
ERS356851	Previously sequenced	2008	S	S	R		R	S	R	R	S	S	S	S
ERS356855	Previously sequenced	2009	I	R	R		R	S	R	R	S	R	R	R
ERS356859	Previously sequenced	2009	S	S	R		R	R	S	I	S	S	S	S
ERS356744	Previously sequenced	2007	I	R	R		R	S	R	R	S	R	R	R
ERS356864	Previously sequenced	2009	S	S	R		R	S	S	R	S	S	S	S
ERS356867	Previously sequenced	2009	S	S	S		S	S	S	S	S	S	S	S
ERS356875	Previously sequenced	2009	S	S	R		S	S	S	S	S	S	S	S
ERS356878	Previously sequenced	2009	S	S	R		R	S	S	I	S	S	S	S
ERS356884	Previously sequenced	2009	S	S	S		S	S	S	S	S	S	R	S
ERS356885	Previously sequenced	2009	S	S	S		S	S	S	S	S	S	S	S
ERS356893	Previously sequenced	2009	S	S	R		R	R	S	I	S	S	S	S
ERS356894	Previously sequenced	2009	S	S	S		S	S	S	I	S	S	S	S
ERS356900	Previously sequenced	2009	I	S	R		R	S	R	R	S	S	R	R
ERS356746	Previously sequenced	2007	S	S	R		S	S	S	I	S	S	R	R
ERS356915	Previously sequenced	2009	S	S	S		S	S	S	S	S	S	S	S
ERS356916	Previously sequenced	2009	S	S	S		S	S	S	I	S	S	R	R
ERS356927	Previously sequenced	2010	S	S	R		S	S	S	I	S	S	S	S
ERS357033	Previously sequenced	2011	S	S	R		R	S	S	S	S	S	S	S
ERS357035	Previously sequenced	2011	I	R	R		R	S	R	R	R	R	S	R
ERS357042	Previously sequenced	2011	S	S	R		R	S	S	I	S	S	R	R
ERS357043	Previously sequenced	2011	S	S	S		S	S	S	S	S	S	S	S
ERS357044	Previously sequenced	2011	S	S	S		S	S	S	S	S	S	S	S
ERS357068	Previously sequenced	2012	S	S	R		S	S	S	S	S	S	S	S
ERS356748	Previously sequenced	2007	S	S	R		R	S	S	I	S	S	R	S
ERS357075	Previously sequenced	2012	S	S	R		S	S	S	I	S	S	R	S
ERS357076	Previously sequenced	2012	S	S	R		S	S	S	S	S	S	S	S
ERS357083	Previously sequenced	2012	S	S	S		S	S	S	R	S	S	S	S
ERS357093	Previously sequenced	2012	S	S	S		S	S	S	I	S	S	S	S
ERS357096	Previously sequenced	2012	S	S	S		S	S	S	S	S	S	S	S
ERS357097	Previously sequenced	2012	S	S	S		S	S	S	S	S	S	S	S
ERS357099	Previously sequenced	2011	S	S	S		S	S	S	S	S	S	S	S
ERS357104	Previously sequenced	2012	S	S	R		R	S	S	I	S	S	S	S
ERS357212	Previously sequenced	2001	S			S	S	S	S		S			S
ERS357217	Previously sequenced	2001	S			R	S	S	S		S			S
ERS356752	Previously sequenced	2007	S	S	R		R	S	S	I	S	S	R	R
ERS357220	Previously sequenced	2001	S			S	S	S	R		S			S
ERS357225	Previously sequenced	2001	S			R	S	S	S		S			S
ERS357257	Previously sequenced	2002	S	S		S	S	S	S		S			S
ERS357259	Previously sequenced	2002	S	S		R	R	S	S		S			S
ERS357265	Previously sequenced	2002	S	S		S	S	S	S		S			S
ERS357282	Previously sequenced	2002	S	S		S	S	S	S		S			S
ERS357394	Previously sequenced	2003	S	S		R	R	S	S		S			S
ERS357403	Previously sequenced	2003	S	S		R	S	S	S		S			S
ERS357426	Previously sequenced	2004	S	S		S	S	I	S		S			S
ERS357428	Previously sequenced	2004	S	S		S	S	S	S		S			R
ERS356762	Previously sequenced	2007	S	S	S		S	S	S	S	S	S	S	S
ERS357437	Previously sequenced	2004	S	S		S	S	I	S		S			S
ERS357439	Previously sequenced	2004	S	S		S	S	I	S		S			S
ERS357443	Previously sequenced	2004	S	S		S	S	I	S		S			S
ERS357452	Previously sequenced	2004	S	S		S	S	S	S		S			S
ERS357454	Previously sequenced	2004	S	S		R	S	R	S		S			S
ERS357455	Previously sequenced	2004	S	S		S	S	S	S		S			S
ERS357472	Previously sequenced	2002	S	S		S	S	S	S		S			S
ERS357477	Previously sequenced	2002	S	S		R	R	R	S		S			I
ERS357483	Previously sequenced	2003	S	S		R	R	I	R		S			S
ERS357484	Previously sequenced	2003	S	S		S	S	S	S		S			S
ERS356763	Previously sequenced	2007	S	S	S		S	S	S	S	S	S	S	S
ERS357488	Previously sequenced	2003	S	S		R	R	S	S		S			S
ERS357490	Previously sequenced	2002	R	R		R	S	S	S		S			S
ERS357494	Previously sequenced	2005	S	S		R	R	S	R		S			S
ERS357527	Previously sequenced	2004	S	S		R	R	S	S		S			S
ERS357539	Previously sequenced	2004	S	S		R	S	S	S		S			S
ERS357543	Previously sequenced	2004	S	S		R	S	S	S		S			S
ERS357546	Previously sequenced	2004	S	S		S	S	S	S		S			S
ERS357566	Previously sequenced	2005	R	R		R	R	S	R		R			R
ERS357567	Previously sequenced	2005	S	S		R	S	S	S		S			S
ERS357621	Previously sequenced	2005	S	S		S	S	S	S		S			S
ERS356764	Previously sequenced	2007	S	S	S		S	S	S	S	S	S	S	S
ERS357629	Previously sequenced	2005	S	S		R	S	S	S		S			S
ERS357856	Previously sequenced	2008	S	S		S	S	S	S		S			S
ERS357896	Previously sequenced	2009	S	S		R	S	S	S		S			S
ERS357928	Previously sequenced	2009	S	S		R	S	S	S		S			S
ERS357972	Previously sequenced	2009	S	S		R	R	S	S		S			S
ERS357996	Previously sequenced	2010	S	S		S	S	S	S		S			S
ERS358118	Previously sequenced	2011	S	S		R	R	S	S		S			S
ERS356769	Previously sequenced	2007	S	S	S		S	S	S	I	S	S	S	S
ERS356791	Previously sequenced	2007	R	R	R		R	S	R	R	S	R	R	R
ERS356792	Previously sequenced	2007	S	S	R		R	S	S	S	S	S	R	S
ERS356794	Previously sequenced	2007	S	S	S		S	S	S	S	S	S	S	S
ERS356805	Previously sequenced	2008	S	R	R		R	S	R	R	S	R	R	R
ERS356807	Previously sequenced	2008	S	S	S		S	S	S	S	S	S	R	R
ERS356808	Previously sequenced	2008	S	S	R		S	S	S	I	S	S	R	R
ERS356813	Previously sequenced	2008	R	R	R		R	I	R	R	S	S	R	R
ERS356820	Previously sequenced	2008	S	S	R		S	S	S	S	S	S	R	S
ERS356825	Previously sequenced	2008	S	S	S		S	S	S	S	S	S	S	S
ERS356828	Previously sequenced	2008	S	S	R		S	S	S	S	S	S	S	S
ERS356745	Previously sequenced	2007	S	S	S		S	S	S	S	S	S	S	S
ERS356830	Previously sequenced	2008	S	S	S		S	S	S	S	S	S	S	S
ERS356848	Previously sequenced	2008	S	S	R		S	S	S	S	S	S	S	S
ERS356857	Previously sequenced	2009	R	R	R		R	S	R	R	S	S	S	I
ERS356862	Previously sequenced	2009	S	S	R		R	S	S	I	S	S	S	S
ERS356876	Previously sequenced	2009	S	S	R		R	S	R	I	S	S	R	S
ERS356886	Previously sequenced	2009	S	S	R		R	S	R	R	S	S	S	S
ERS356887	Previously sequenced	2009	S	S	S		S	S	S	S	S	S	S	S
ERS356889	Previously sequenced	2009	S	S	S		S	S	S	S	S	S	S	S
ERS356891	Previously sequenced	2009	S	S	R		S	S	S	S	S	S	S	S
ERS356898	Previously sequenced	2009	S	S	R		S	R	S	I	S	S	S	S
ERS356750	Previously sequenced	2007	S	S	S		S	S	S	S	S	S	S	S
ERS356904	Previously sequenced	2009	S	S	S		S	S	S	S	S	S	S	S
ERS356914	Previously sequenced	2009	S	S	S		S	S	S	S	S	S	S	S
ERS356917	Previously sequenced	2009	S	S	S		S	S	S	S	S	S	R	R
ERS356921	Previously sequenced	2009	S	S	S		S	S	S	S	S	S	S	S
ERS356925	Previously sequenced	2010	S	S	S		S	S	S	S	S	S	S	S
ERS357024	Previously sequenced	2010	S	S	S		S	S	S	S	S	S	R	S
ERS357025	Previously sequenced	2010	S	S	R		R	R	S	I	S	S	R	S
ERS357028	Previously sequenced	2010	S	S	S		S	S	S	I	S	S	S	S
ERS357034	Previously sequenced	2011	S	S	R		S	S	S	I	S	S	S	S
ERS357036	Previously sequenced	2011	S	S	R		S	S	S	I	S	S	R	R
ERS356751	Previously sequenced	2007	S	S	S		S	S	S	S	S	S	S	S
ERS357050	Previously sequenced	2011	S	S	S		S	S	S	S	S	S	S	S
ERS357051	Previously sequenced	2011	I	R	R		S	S	R	R	S	S	S	R
ERS357053	Previously sequenced	2011	S	S	R		R	S	S	I	S	S	S	S
ERS357058	Previously sequenced	2012
ERS357061	Previously sequenced	2012	S	S	R		S	S	S	I	S	S	R	S
ERS357063	Previously sequenced	2012	S	S	R		S	S	S	S	S	S	S	S
ERS357071	Previously sequenced	2012	S	S	R		R	S	S	I	S	S	R	S
ERS357077	Previously sequenced	2012	S	S	R		S	S	S	S	S	S	S	S
ERS357084	Previously sequenced	2012	I	R	R		R	S	R	R	S	S	R	S
ERS356756	Previously sequenced	2007	S	S	S		S	S	S	I	S	S	S	S
ERS357089	Previously sequenced	2012	S	S	S		S	S	S	S	S	S	R	S
ERS357094	Previously sequenced	2012	S	S	R		R	R	S	R	S	S	S	S
ERS357095	Previously sequenced	2012	S	S	R		S	S	S	S	S	S	R	S
ERS357098	Previously sequenced	2012	S	S	R		S	S	S	I	R	R	S	S
ERS357102	Previously sequenced	2012	S	S	R		R	S	S	I	S	S	S	S
ERS357108	Previously sequenced	2012	S	S	R		R	S	S	S	S	S	S	S
ERS357109	Previously sequenced	2012	S	S	R		S	S	S	S	S	S	S	S
ERS357206	Previously sequenced	2012	S	S	S		S	S	S	S	S	S	S	S
ERS357219	Previously sequenced	2001	S			S	S	I	S		S			S
ERS357227	Previously sequenced	2001	S			R	S	S	S		S			S
ERS356758	Previously sequenced	2007	S	S	S		S	S	S	S	S	S	S	S
ERS357236	Previously sequenced	2001	S			S	S	S	S		S			S
ERS357242	Previously sequenced	2002	S	S		S	S	S	S		S			S
ERS357245	Previously sequenced	2002	S	S		S	S	S	S		S			S
ERS357290	Previously sequenced	2002	S	S		R	R	S	S		S			S
ERS357399	Previously sequenced	2003	S	S		R	S	S	S		S			R
ERS357419	Previously sequenced	2003	S	S		R	S	S	S		S			S
ERS357442	Previously sequenced	2004	S	S		S	S	S	S		S			S
ERS357451	Previously sequenced	2004	S	S		S	S	S	S		S			S
ERS357453	Previously sequenced	2004	S	S		S	S	I	S		S			S
ERS357457	Previously sequenced	2004	S	S		S	S	S	S		S			S
ERS356779	Previously sequenced	2007	S	S	R		S	S	S	I	S	S	S	S
ERS357462	Previously sequenced	2004	S	S		S	S	S	S		S			R
ERS357473	Previously sequenced	2002	S	S		R	R	S	S		S			S
ERS357479	Previously sequenced	2002	S	S		R	S	S	S		S			S
ERS357497	Previously sequenced	2005	S	S		R	S	S	S		S			R
ERS357500	Previously sequenced	2005	S	S		R	R	S	S		S			S
ERS357502	Previously sequenced	2005	S	S		R	R	S	S		S			S
ERS357503	Previously sequenced	2005	S	S		S	S	S	S		S			S
ERS357507	Previously sequenced	2004	S	S		S	S	S	S		S			S
ERS357509	Previously sequenced	2004	S	S		S	S	S	S		S			R
ERS357529	Previously sequenced	2004	S	S		R	R	S	R		S			S
ERS356781	Previously sequenced	2007	S	S	S		S	S	S	I	S	S	R	S
ERS357533	Previously sequenced	2004	S	S		S	S	S	S		S			S
ERS357534	Previously sequenced	2004	S	R		R	R	S	R		S			R
ERS357538	Previously sequenced	2004	S	S		R	R	S	S		S			R
ERS357542	Previously sequenced	2004	S	S		S	S	S	S		S			S
ERS357547	Previously sequenced	2004	S	S		S	S	S	S		S			S
ERS357556	Previously sequenced	2005	S	S		S	S	S	S		S			S
ERS357560	Previously sequenced	2005	S	S		S	S	S	S		S			S
ERS357561	Previously sequenced	2005	S	S		S	S	S	S		S			S
ERS357569	Previously sequenced	2005	R	R		R	R	R	R		S			R
ERS357570	Previously sequenced	2005	S	S		S	S	S	S		S			S
ERS356784	Previously sequenced	2007	S	S	R		R	S	S	I	S	S	S	I
ERS357651	Previously sequenced	2006	S	S		S	S	S	S		S			S
ERS357904	Previously sequenced	2008	R	R		R	R	I	R		R			R
ERS357918	Previously sequenced	2009	S	S		S	S	S	R		S			S
ERS357936	Previously sequenced	2009	S	S		S	S	S	S		S			S
ERS358034	Previously sequenced	2010	S	S		S	S	S	S		S			S
ERS358049	Previously sequenced	2010	S	S		R	S	S	S		S			S
ERS358129	Previously sequenced	2011	R	I		R	R	S	R		S			R
ERS356786	Previously sequenced	2007	S	S	R		R	S	S	I	S	S	S	S
ERS356819	Previously sequenced	2008	S	S	S		S	S	S	I	S	S	S	S
ERS356824	Previously sequenced	2008	S	S	R		R	S	S	I	S	S	S	S
ERS356834	Previously sequenced	2008	S	S	R		R	R	R	I	S	S	R	S
ERS356849	Previously sequenced	2008	S	R	R		R	S	R	R	S	S	S	S
ERS356853	Previously sequenced	2009	S	S	R		R	S	R	I	S	R	R	R
ERS356865	Previously sequenced	2009	R	S	R		S	S	S	R	S	S	R	R
ERS356869	Previously sequenced	2009	S	S	S		S	S	S	I	S	S	S	S
ERS356877	Previously sequenced	2009	S	S	S		S	S	S	S	S	S	S	S
ERS356888	Previously sequenced	2009	S	S	S		S	S	S	S	S	S	S	S
ERS356759	Previously sequenced	2007	S	S	R		S	S	S	I	S	S	R	S
ERS356903	Previously sequenced	2009	S	S	S		S	S	S	I	S	S	S	S
ERS356908	Previously sequenced	2009	S	S	R		S	S	S	S	S	S	S	S
ERS356909	Previously sequenced	2009	S	S	S		S	S	S	S	S	S	S	S
ERS356911	Previously sequenced	2009	S	S	R		R	S	R	R	R	R	R	R
ERS356922	Previously sequenced	2009	S	S	R		S	S	S	S	S	S	R	S
ERS356923	Previously sequenced	2009	S	S	S		S	S	S	S	S	S	S	S
ERS356926	Previously sequenced	2010	S	R	R		R	S	R	R	S	R	R	R
ERS357029	Previously sequenced	2010	S	S	R		R	R	S	I	S	S	S	S
ERS357038	Previously sequenced	2011	S	S	S		S	S	S	S	S	S	S	S
ERS357046	Previously sequenced	2011	S	S	R		R	S	S	I	S	S	R	S
ERS356774	Previously sequenced	2007	S	S	R		S	S	S	I	S	S	S	S
ERS357074	Previously sequenced	2012	I	R	R		R	S	R	R	R	R	R	R
ERS357085	Previously sequenced	2012	S	S	R		S	S	S	I	S	S	R	R
ERS357101	Previously sequenced	2012	S	S	R		S	S	S	S	S	S	S	S
ERS357103	Previously sequenced	2012	S	R	R		R	S	R	R	S	R	R	R
ERS357106	Previously sequenced	2012	S	S	R		S	S	S	S	S	S	R	S
ERS357107	Previously sequenced	2012	I	R	R		S	S	R	R	S	S	R	R
ERS357110	Previously sequenced	2012	S	S	S		S	S	S	S	S	S	S	S
ERS357157	Previously sequenced	2001	S			S	S	S	S		S			S
ERS356776	Previously sequenced	2007	S	S	R		S	S	S	I	S	S	R	S
ERS357203	Previously sequenced	2011	S	S	S		S	S	S	S	S	S	S	S
ERS357210	Previously sequenced	2001	S			R	S	S	S		S			S
ERS357211	Previously sequenced	2001	S			R	S	S	R		S			S
ERS357214	Previously sequenced	2001	S			R	S	S	R		S			S
ERS357229	Previously sequenced	2001	S			R	R	S	S		S			S
ERS357232	Previously sequenced	2001	S			R	R	S	S		S			S
ERS357241	Previously sequenced	2002	S	S		S	S	S	S		S			S
ERS357243	Previously sequenced	2002	S	S		R	R	R	S		S			S
ERS357246	Previously sequenced	2002	S	S		S	S	S	S		S			S
ERS357267	Previously sequenced	2002	S	S		S	S	S	S		S			S
ERS356777	Previously sequenced	2007	S	S	R		S	S	S	I	S	S	S	S
ERS357289	Previously sequenced	2002	S	S		R	R	S	S		S			S
ERS357291	Previously sequenced	2002	S	S		R	S	S	S		S			S
ERS357398	Previously sequenced	2003	S	S		R	R	S	S		S			S
ERS357409	Previously sequenced	2003	R	R		R	S	S	R		S			R
ERS357414	Previously sequenced	2003	S	S		S	S	S	S		S			S
ERS357423	Previously sequenced	2004	S	S		S	S	R	R		S			S
ERS357435	Previously sequenced	2004	S	S		R	S	S	S		S			S
ERS357445	Previously sequenced	2004	S	S		R	S	S	S		S			S
ERS357446	Previously sequenced	2004	S	S		R	R	R	R		S			S
ERS357465	Previously sequenced	2002	R	R		R	R	S	R		S			S
ERS356780	Previously sequenced	2007	S	S	S		S	S	S	S	S	S	S	S
ERS357469	Previously sequenced	2001	S			S	S	S	S		S			S
ERS357485	Previously sequenced	2003	S	S		S	S	S	S		S			S
ERS357489	Previously sequenced	2003	S	S		R	R	S	S		S			S
ERS357535	Previously sequenced	2004	S	R		R	R	I	R		S			R
ERS357652	Previously sequenced	2006	R	R		R	R	S	R		R			R
ERS357655	Previously sequenced	2006	R	R		R	R	S	R		R			R
ERS357662	Previously sequenced	2006	S	S		R	S	S	S		S			R
ERS357664	Previously sequenced	2006	S	S		S	S	S	S		S			S
ERS357666	Previously sequenced	2006	S	S		R	R	R	S		S			S
ERS356797	Previously sequenced	2008	S	S	R		S	S	S	S	S	S	R	S
ERS357692	Previously sequenced	2007	S	S		R	S	S	S		S			S
ERS357824	Previously sequenced	2006	S	S		S	S	S	S		R			R
ERS357854	Previously sequenced	2008	S	S		S	S	S	S		S			S
ERS357910	Previously sequenced	2009	S	S		S	S	S	S		S			S
ERS357938	Previously sequenced	2008	S	S		R	R	S	S		S			S
ERS357956	Previously sequenced	2009	S	S		R	S	S	S		S			S
ERS357964	Previously sequenced	2009	I	S		R	R	R	S		S			S
ERS357973	Previously sequenced	2009	S	S		R	S	S	S		S			S
ERS357992	Previously sequenced	2010	I	R		R	R	R	R		S			R
ERS357997	Previously sequenced	2010	S	S		S	S	S	S		S			S
ERS356800	Previously sequenced	2008	R	R	R		S	S	R	R	S	S	R	R
ERS358004	Previously sequenced	2010	S	S		R	R	S	S		S			S
ERS358013	Previously sequenced	2010	S	S		S	S	S	S		S			S
ERS358024	Previously sequenced	2010	S	S		S	S	S	S		S			S
ERS358027	Previously sequenced	2009	S	S		R	S	S	S		S			S
ERS358072	Previously sequenced	2011	S	S		R	S	S	S		S			S
ERS358080	Previously sequenced	2011	R	R		R	R	S	R		R			R
ERS358082	Previously sequenced	2011	I	R		R	S	S	R		S			R
ERS358092	Previously sequenced	2011	S	S		S	S	S	S		S			S
ERS358094	Previously sequenced	2011	S	S		S	S	S	S		S			S
ERS358098	Previously sequenced	2011	S	S		R	S	S	S		S			S
ERS356811	Previously sequenced	2008	S	S	R		R	S	S	I	R	R	R	R
ERS358104	Previously sequenced	2011	S	S		R	R	S	S		S			R
ERS358108	Previously sequenced	2011	S	S		S	S	S	S		S			S
ERS358113	Previously sequenced	2011	S	S		R	R	S	S		S			S
ERS358115	Previously sequenced	2011	R	R		R	R	S	R		S			R
ERS358117	Previously sequenced	2011	S	S		S	S	S	S		S			S
ERS358122	Previously sequenced	2011	S	S		S	S	S	S		S			S
ERS358128	Previously sequenced	2011	S	S		S	S	S	S		S			R
ERS356814	Previously sequenced	2008	S	S	S		S	S	S	S	S	S	S	S
ERS356760	Previously sequenced	2007	S	S	S		S	S	S	S	S	S	S	S
ERS356778	Previously sequenced	2007	S	S	S		S	S	S	I	S	S	S	S
ERS356782	Previously sequenced	2007	S	S	R		S	S	S	S	S	S	R	R
ERS356795	Previously sequenced	2007	S	S	S		S	S	S	I	S	S	R	R
ERS356809	Previously sequenced	2008	S	S	S		S	S	S	S	S	S	S	S
ERS356810	Previously sequenced	2008	S	S	S		S	S	S	S	S	S	S	S
ERS356815	Previously sequenced	2008	R	R	R		R	S	R	R	R	R	S	R
ERS356816	Previously sequenced	2008	S	S	S		S	S	S	S	S	S	S	S
ERS356833	Previously sequenced	2008	S	S	R		S	S	S	I	S	S	R	S
ERS356843	Previously sequenced	2008	R	R	R		S	S	R	R	S	S	S	S
ERS356844	Previously sequenced	2008	S	S	S		S	S	S	S	S	S	S	S
ERS356866	Previously sequenced	2009	S	S	R		R	S	S	S	S	S	R	S
ERS356883	Previously sequenced	2009	S	S	R		R	S	R	I	S	S	S	S
ERS356890	Previously sequenced	2009	S	S	S		S	S	S	S	S	S	S	S
ERS356895	Previously sequenced	2009	S	S	R		R	S	S	I	S	S	R	S
ERS356897	Previously sequenced	2009	S	S	R		S	S	S	S	S	S	R	R
ERS356913	Previously sequenced	2009	S	S	S		S	S	S	S	S	S	S	S
ERS356919	Previously sequenced	2009	S	S	S		S	S	S	S	S	S	S	S
ERS356920	Previously sequenced	2009	S	S	R		S	S	S	S	S	S	R	S
ERS356928	Previously sequenced	2010	S	S	S		S	S	S	S	S	S	S	S
ERS357037	Previously sequenced	2011	S	S	S		S	S	S	S	S	S	S	S
ERS357040	Previously sequenced	2011	S	S	R		R	R	S	R	S	S	R	S
ERS357045	Previously sequenced	2011	S	S	R		R	S	S	S	S	S	S	S
ERS357047	Previously sequenced	2011	S	S	R		S	S	S	I	S	S	S	S
ERS357048	Previously sequenced	2011	S	S	S		S	S	S	S	S	S	S	S
ERS357049	Previously sequenced	2011	S	S	S		S	S	S	I	S	S	S	S
ERS357052	Previously sequenced	2011	S	S	R		S	S	S	S	S	S	R	S
ERS357056	Previously sequenced	2012	S	S	S		S	S	S	I	S	S	S	S
ERS357070	Previously sequenced	2012	S	S	R		R	R	S	I	S	S	S	S
ERS357072	Previously sequenced	2012	S	S	R		S	S	S	I	S	S	R	S
ERS357086	Previously sequenced	2012	S	S	R		S	S	S	S	R	R	R	S
ERS357088	Previously sequenced	2012	R	R	R		R	S	R	R	S	R	R	R
ERS357202	Previously sequenced	2011	S	S	R		S	S	S	S	S	S	R	S
ERS357209	Previously sequenced	2012	S	S	R		S	S	S	I	S	S	R	I
ERS357235	Previously sequenced	2001	S			S	S	S	S		S			S
ERS357251	Previously sequenced	2002	S	S		S	S	S	S		S			S
ERS357396	Previously sequenced	2003	S	S		R	S	S	S		S			S
ERS357405	Previously sequenced	2003	S	S		S	S	S	S		S			S
ERS357427	Previously sequenced	2004	S	S		S	S	I	S		S			S
ERS357430	Previously sequenced	2004	S	S		R	S	S	S		S			S
ERS357441	Previously sequenced	2004	S	S		R	R	S	S		R			R
ERS357444	Previously sequenced	2004	S	S		S	S	S	S		S			S
ERS357466	Previously sequenced	2002	S	S		R	S	S	S		S			S
ERS357467	Previously sequenced	2003	S	S		R	S	S	S		S			S
ERS357468	Previously sequenced	2003	S	S		R	S	S	S		S			R
ERS357480	Previously sequenced	2002	S	S		R	S	S	S		S			S
ERS357487	Previously sequenced	2003	S	S		R	S	S	S		S			S
ERS357491	Previously sequenced	2004	S	S		R	S	S	S		S			S
ERS357492	Previously sequenced	2004	S	S		S	S	S	S		S			S
ERS357493	Previously sequenced	2004	S	S		R	R	S	S		S			S
ERS357495	Previously sequenced	2004	S	S		S	S	S	S		S			S
ERS357496	Previously sequenced	2005	S	S		R	R	S	S		I			S
ERS357498	Previously sequenced	2005	S	S		R	S	S	S		S			S
ERS357504	Previously sequenced	2004	S	S		R	S	S	S		S			S
ERS357505	Previously sequenced	2004	S	S		R	S	S	S		S			R
ERS357508	Previously sequenced	2004	S	S		S	S	S	S		S			I
ERS357514	Previously sequenced	2004	S	S		S	S	S	S		S			S
ERS357515	Previously sequenced	2004	S	S		R	S	S	S		S			S
ERS357516	Previously sequenced	2004	S	S		S	S	S	S		S			S
ERS357520	Previously sequenced	2004	S	S		S	S	S	S		S			S
ERS357528	Previously sequenced	2004	S	R		R	R	I	R		S			R
ERS357530	Previously sequenced	2004	S	S		S	S	S	S		S			R
ERS357532	Previously sequenced	2004	S	S		S	S	S	S		S			S
ERS357536	Previously sequenced	2004	S	S		S	S	S	S		S			S
ERS357548	Previously sequenced	2004	S	S		S	S	S	S		S			S
ERS357549	Previously sequenced	2004	S	S		R	R	S	S		S			S
ERS357551	Previously sequenced	2004	S	S		S	S	S	S		S			S
ERS357562	Previously sequenced	2005	S	S		R	R	S	S		S			S
ERS357571	Previously sequenced	2005	S	S		R	R	S	S		R			R
ERS357912	Previously sequenced	2009	R	R		R	S	S	R		S			R
ERS357926	Previously sequenced	2009	S	S		R	S	S	R		S			I
ERS358020	Previously sequenced	2010	S	S		R	S	S	S		S			S
ERS358021	Previously sequenced	2009	S	S		R	S	S	S		S			S
ERS357011	Previously sequenced	2011	S	S	R		R	S	S	I	S	S	R	S
ERS357021	Previously sequenced	2011	S	S	R		S	S	S	S	S	S	R	S
ERS357030	Previously sequenced	2010	S	S	S		S	S	S	S	S	S	S	S
ERS357112	Previously sequenced	2012	S	S	R		S	S	S	I	S	S	R	S
ERS357119	Previously sequenced	2012	S	S	S		S	S	S	S	S	S	S	S
ERS357121	Previously sequenced	2012	S	S	S		S	S	S	S	S	S	S	S
ERS357138	Previously sequenced	2012	S	S	R		S	S	S	S	S	S	S	S
ERS357179	Previously sequenced	2001	S			S	S	S	S		S			S
ERS357181	Previously sequenced	2001	S			S	S	S	S		S			S
ERS357182	Previously sequenced	2001	S			R	S	S	S		S			S
ERS356793	Previously sequenced	2007	I	R	R		R	S	R	R	S	S	R	R
ERS357189	Previously sequenced	2001	S			R	R	I	R		S			R
ERS357193	Previously sequenced	2001	S			R	R	S	S		S			S
ERS357263	Previously sequenced	2002	S	S		R	R	S	S		S			S
ERS357271	Previously sequenced	2002	S	S		R	R	R	S		S			R
ERS357286	Previously sequenced	2002	S	S		S	S	S	S		S			S
ERS357299	Previously sequenced	2002	S	S		R	R	S	S		S			S
ERS357342	Previously sequenced	2003	S	S		S	S	S	S		S			S
ERS357362	Previously sequenced	2003	S	S		R	R	S	S		S			R
ERS357392	Previously sequenced	2003	S	S		R	S	S	S		S			S
ERS357486	Previously sequenced	2003	S	S		R	R	S	S		S			S
ERS356930	Previously sequenced	2010	S	S	S		S	S	S	S	S	S	S	S
ERS357506	Previously sequenced	2004	S	S		S	S	S	S		S			S
ERS357555	Previously sequenced	2004	I	S		R	R	R	S		S			S
ERS357579	Previously sequenced	2005	S	S		R	S	S	S		R			R
ERS357592	Previously sequenced	2005	S	S		R	S	S	S		S			S
ERS357595	Previously sequenced	2005	S	S		R	R	S	S		S			R
ERS357601	Previously sequenced	2005	S	S		R	S	S	S		S			R
ERS357610	Previously sequenced	2005	S	S		R	R	S	S		S			S
ERS357618	Previously sequenced	2005	S	S		S	S	S	S		S			S
ERS357635	Previously sequenced	2005	I	R		R	S	S	R		S			S
ERS357646	Previously sequenced	2006	S	S		R	R	S	R		R			R
ERS356939	Previously sequenced	2010	S	S	S		S	S	S	S	S	S	S	S
ERS357648	Previously sequenced	2006	S	S		R	R	S	S		I			R
ERS357649	Previously sequenced	2006	S	S		R	R	S	S		S			S
ERS357650	Previously sequenced	2006	S	S		S	S	S	S		S			S
ERS357657	Previously sequenced	2006	S	S		R	S	S	S		S			S
ERS357669	Previously sequenced	2007	S	S		R	R	S	S		S			S
ERS357676	Previously sequenced	2007	S	S		S	S	S	S		S			S
ERS357684	Previously sequenced	2007	S	S		R	R	R	S		R			S
ERS357687	Previously sequenced	2007	S	S		S	S	S	S		S			S
ERS357690	Previously sequenced	2007	S	S		R	S	S	S		S			S
ERS357701	Previously sequenced	2007	S	S		S	S	S	S		S			S
ERS356958	Previously sequenced	2010	S	S	R		S	S	S	I	S	S	S	R
ERS357716	Previously sequenced	2007	S	S		R	S	S	R		S			R
ERS357740	Previously sequenced	2008	R	R		R	R	I	R		S			R
ERS357754	Previously sequenced	2007	S	S		R	R	S	R		S			R
ERS357756	Previously sequenced	2008	R	R		R	R	S	R		R			R
ERS357767	Previously sequenced	2006	S	S		S	S	S	S		S			S
ERS357772	Previously sequenced	2006	R	R		R	R	I	R		S			R
ERS357808	Previously sequenced	2006	S	S		R	R	S	R		S			S
ERS357827	Previously sequenced	2006	S	S		R	R	R	S		S			S
ERS357835	Previously sequenced	2007	S	S		S	S	S	S		S			S
ERS356963	Previously sequenced	2010	S	S	R		S	S	S	I	S	S	R	R
ERS357836	Previously sequenced	2006	S	S		R	S	S	S		S			S
ERS357837	Previously sequenced	2006	R	R		R	R	I	R		R			R
ERS357838	Previously sequenced	2006	S	S		S	S	S	S		S			S
ERS357860	Previously sequenced	2008	S	S		S	S	S	S		S			S
ERS357875	Previously sequenced	2006	S	S		R	R	S	S		S			R
ERS357883	Previously sequenced	2008	S	S		R	S	S	S		S			S
ERS357887	Previously sequenced	2008	S	S		R	R	S	S		S			R
ERS357893	Previously sequenced	2007	S	S		R	S	S	S		S			S
ERS357923	Previously sequenced	2008	S	S		R	R	S	S		S			S
ERS357924	Previously sequenced	2008	S	S		S	S	S	S		S			S
ERS356973	Previously sequenced	2010	S	S	R		S	S	S	S	S	S	S	S
ERS357942	Previously sequenced	2009	S	S		S	S	S	S		S			S
ERS357944	Previously sequenced	2009	S	S		R	R	S	S		S			S
ERS357967	Previously sequenced	2009	S	S		R	S	S	R		S			S
ERS357985	Previously sequenced	2010	S	S		R	R	R	S		S			S
ERS358008	Previously sequenced	2010	S	S		R	R	S	S		S			S
ERS358023	Previously sequenced	2010	S	S		R	R	S	S		S			S
ERS358031	Previously sequenced	2010	S	S		R	S	S	S		S			S
ERS358037	Previously sequenced	2010	S	S		R	R	R	S		S			S
ERS358041	Previously sequenced	2010	S	S		S	S	S	S		S			S
ERS358075	Previously sequenced	2011	S	S		R	S	S	S		S			S
ERS356977	Previously sequenced	2010	S	S	S		S	S	S	S	S	S	S	S
ERS358078	Previously sequenced	2011	S	S		S	S	S	S		S			S
ERS358110	Previously sequenced	2011	S	S		R	S	S	S		S			S
ERS358114	Previously sequenced	2011	S	S		S	S	S	S		S			S
ERS358121	Previously sequenced	2011	S	S		R	S	S	S		S			S
ERS358126	Previously sequenced	2011	S	S		S	S	S	S		S			S
ERS358135	Previously sequenced	2003	S	S		R	S	S	S		S			S
ERS358158	Previously sequenced	2007	S	S		S	S	S	S		S			S
ERS358163	Previously sequenced	2008	S	S		R	S	S	S		S			S
ERS358175	Previously sequenced	2009	S	S		S	S	S	S		S			S
ERS358196	Previously sequenced	2011	R	R		R	R	S	R		S			R
ERS356998	Previously sequenced	2011	R	R	R		R	R	R	R	S	R	R	R
ERS358199	Previously sequenced	2011	S	S		R	S	S	S		S			S
ERS358204	Previously sequenced	2004	S	S		R	S	I	R		R			R
ERS358206	Previously sequenced	2007	R	R		R	R	S	R		R			R
ERS358211	Previously sequenced	2001	S			S	S	S	S		S			S
ERS358236	Previously sequenced	2009	S	S		R	R	S	S		S			S
ERS358245	Previously sequenced	2011	R	R		R	R	S	R		R			R
ERS358261	Previously sequenced	2008	S	S		R	S	S	S		S			S
ERS357001	Previously sequenced	2011	S	S	R		S	S	S	I	S	S	S	S
ERS357132	Previously sequenced	2012	S	S	S		S	S	S	I	S	S	S	S
ERS357139	Previously sequenced	2012	S	S	R		S	S	S	I	S	S	S	S
ERS357140	Previously sequenced	2012	S	S	R		R	R	S	I	S	S	R	S
ERS357146	Previously sequenced	2012	S	S	R		S	S	S	I	S	S	S	S
ERS357159	Previously sequenced	2001	S			R	R	S	S		S			S
ERS357197	Previously sequenced	2001	S			S	S	S	S		R			R
ERS357198	Previously sequenced	2001	S			R	S	S	R		S			S
ERS357270	Previously sequenced	2002	S	S		R	R	R	R		S			S
ERS357297	Previously sequenced	2002	S	S		R	R	S	S		S			S
ERS357310	Previously sequenced	2002	S	S		R	S	S	S		S			S
ERS356837	Previously sequenced	2008	S	S	R		S	S	S	S	S	S	S	S
ERS357313	Previously sequenced	2002	S	S		S	S	S	S		S			S
ERS357316	Previously sequenced	2002	R	R		R	R	S	R		I			S
ERS357323	Previously sequenced	2002	S	S		R	S	S	S		S			S
ERS357324	Previously sequenced	2002	S	S		R	S	S	S		S			S
ERS357350	Previously sequenced	2003	S	S		S	S	S	S		S			S
ERS357367	Previously sequenced	2003	S	S		S	S	S	S		S			S
ERS357371	Previously sequenced	2003	S	S		S	S	S	S		S			S
ERS357373	Previously sequenced	2003	S	S		R	S	S	S		S			S
ERS357406	Previously sequenced	2003	S	S		R	S	S	S		S			S
ERS357458	Previously sequenced	2004	S	S		S	S	S	S		S			S
ERS356945	Previously sequenced	2010	S	S	R		R	S	R	I	S	S	R	R
ERS357464	Previously sequenced	2002	S	S		S	S	S	S		S			S
ERS357577	Previously sequenced	2005	S	S		R	R	S	R		S			S
ERS357583	Previously sequenced	2005	S	S		S	S	S	S		S			S
ERS357599	Previously sequenced	2005	S	S		R	S	S	S		S			R
ERS357605	Previously sequenced	2005	S	S		S	S	S	S		S			S
ERS357613	Previously sequenced	2005	I	S		R	R	I	R		S			R
ERS357658	Previously sequenced	2006	R	R		R	R	S	R		R			R
ERS357672	Previously sequenced	2007	S	S		R	S	S	S		S			S
ERS357680	Previously sequenced	2007	S	S		S	S	S	S		S			S
ERS357694	Previously sequenced	2007	S	S		S	S	S	S		S			S
ERS356964	Previously sequenced	2010	S	S	S		S	S	S	S	S	S	S	S
ERS357703	Previously sequenced	2007	S	S		S	S	S	S		S			S
ERS357705	Previously sequenced	2007	S	S		S	S	S	S		S			S
ERS357712	Previously sequenced	2007	R	R		R	R	I	R		R			R
ERS357715	Previously sequenced	2006	S	S		R	S	S	S		S			S
ERS357720	Previously sequenced	2007	S	R		R	R	S	R		S			R
ERS357751	Previously sequenced	2008	S	S		S	S	S	S		S			S
ERS357760	Previously sequenced	2008	S	S		S	S	S	R		S			S
ERS357765	Previously sequenced	2006	S	S		S	S	S	S		S			S
ERS357773	Previously sequenced	2006	S	S		R	S	S	S		S			S
ERS357792	Previously sequenced	2006	S	S		R	R	S	S		S			S
ERS356988	Previously sequenced	2011	S	S	R		S	S	S	S	R	R	R	R
ERS357799	Previously sequenced	2006	S	S		R	R	R	S		S			S
ERS357816	Previously sequenced	2006	S	S		R	R	S	S		S			S
ERS357818	Previously sequenced	2007	S	S		R	R	S	S		S			S
ERS357820	Previously sequenced	2007	S	S		R	S	S	S		S			S
ERS357821	Previously sequenced	2007	S	S		R	S	S	S		S			S
ERS357823	Previously sequenced	2006	S	S		R	S	S	S		S			S
ERS357834	Previously sequenced	2007	S	S		S	S	S	S		S			S
ERS357853	Previously sequenced	2008	S	S		R	S	S	S		S			S
ERS357866	Previously sequenced	2008	S	S		R	S	S	S		S			S
ERS357876	Previously sequenced	2006	S	S		R	S	S	S		S			S
ERS357000	Previously sequenced	2011	S	S	R		R	S	S	I	S	S	S	S
ERS357895	Previously sequenced	2009	S	S		S	S	S	S		S			S
ERS357900	Previously sequenced	2006	S	S		R	S	S	S		S			S
ERS357901	Previously sequenced	2007	S	S		S	S	S	S		S			S
ERS357905	Previously sequenced	2008	S	S		R	S	S	S		S			S
ERS357931	Previously sequenced	2009	S	S		S	S	S	S		S			S
ERS357943	Previously sequenced	2009	S	S		R	S	S	S		S			S
ERS357966	Previously sequenced	2009	S	S		R	R	S	S		S			S
ERS357970	Previously sequenced	2009	S	S		R	S	S	S		S			S
ERS357986	Previously sequenced	2010	R	R		R	R	S	R		R			R
ERS357998	Previously sequenced	2010	S	S		S	R	S	S		S			S
ERS357091	Previously sequenced	2012	S	S	R		R	S	S	I	S	S	R	S
ERS358006	Previously sequenced	2010	S	S		S	S	S	S		S			S
ERS358014	Previously sequenced	2010	S	S		R	S	S	S		S			S
ERS358015	Previously sequenced	2010	S	S		R	S	S	S		S			S
ERS358038	Previously sequenced	2010	S	S		R	S	S	S		S			S
ERS358040	Previously sequenced	2010	S	S		S	S	S	S		S			S
ERS358047	Previously sequenced	2010	S	S		R	S	S	S		S			S
ERS358070	Previously sequenced	2011	S	S		R	S	S	S		S			R
ERS358087	Previously sequenced	2011	S	S		R	R	S	S		S			S
ERS358119	Previously sequenced	2011	S	S		R	S	S	S		S			S
ERS358125	Previously sequenced	2011	S	S		R	S	S	S		S			S
ERS357111	Previously sequenced	2012	S	S	S		S	S	S	S	S	S	S	S
ERS358139	Previously sequenced	2005	S	S		R	R	S	S		S			S
ERS358143	Previously sequenced	2004	S	S		S	S	S	S		S			S
ERS358149	Previously sequenced	2005	S	S		S	S	S	S		S			S
ERS358155	Previously sequenced	2007	S	S		R	S	S	S		S			S
ERS358192	Previously sequenced	2011	S	S		R	S	S	S		S			S
ERS358193	Previously sequenced	2011	S	S		S	S	S	S		S			S
ERS358198	Previously sequenced	2011	S	S		R	S	S	S		S			S
ERS358203	Previously sequenced	2004	S	S		S	S	R	S		S			S
ERS358209	Previously sequenced	2008	S	S		S	S	S	S		S			S
ERS358226	Previously sequenced	2008	S	S		R	S	S	S		S			S
ERS357116	Previously sequenced	2012	S	S	S		S	S	S	I	S	S	S	S
ERS358227	Previously sequenced	2008	S	S		S	S	S	S		S			S
ERS358232	Previously sequenced	2011	S	S		R	S	S	S		S			S
ERS358234	Previously sequenced	2010	S	S		R	R	S	S		S			R
ERS358239	Previously sequenced	2009	S	S		S	S	S	R		S			S
ERS358241	Previously sequenced	2011	R	R		R	R	S	R		R			R
ERS358248	Previously sequenced	2011	S	S		R	S	S	S		S			S
ERS358263	Previously sequenced	2008	S	S		R	S	S	S		S			S
ERS357124	Previously sequenced	2012	S	S	S		S	S	S	S	S	S	S	S
ERS357012	Previously sequenced	2011	S	S	R		S	S	S	I	S	S	R	S
ERS357014	Previously sequenced	2011	S	R	R		S	S	R	R	S	S	S	S
ERS357032	Previously sequenced	2011	S	S	R		R	S	S	I	S	S	R	S
ERS357059	Previously sequenced	2012	S	S	S		S	S	S	I	S	S	S	S
ERS357114	Previously sequenced	2012	S	S	R		S	S	S	S	R	R	R	R
ERS357122	Previously sequenced	2012	S	S	R		R	S	S	R	S	S	R	S
ERS357158	Previously sequenced	2001	S			S	S	S	S		S			S
ERS357163	Previously sequenced	2001	S			S	S	S	S		S			S
ERS356901	Previously sequenced	2009	S	S	R		R	R	S	I	S	S	R	S
ERS357178	Previously sequenced	2001	S			S	S	S	S		S			S
ERS357183	Previously sequenced	2001	S			S	S	S	R		R			R
ERS357278	Previously sequenced	2002	S	S		R	S	S	S		S			S
ERS357287	Previously sequenced	2002	S	S		R	S	S	S		S			S
ERS357302	Previously sequenced	2002	S	S		R	S	S	S		S			S
ERS357303	Previously sequenced	2002	S	S		R	S	S	S		S			S
ERS357309	Previously sequenced	2002	S	S		S	S	S	S		S			S
ERS357335	Previously sequenced	2003	S	S		R	S	S	S		S			S
ERS357343	Previously sequenced	2003	S	S		R	R	S	S		S			S
ERS357348	Previously sequenced	2003	S	S		S	S	S	S		S			S
ERS356943	Previously sequenced	2010	S	S	S		S	S	S	I	S	S	S	S
ERS357358	Previously sequenced	2003	S	S		R	S	S	S		S			S
ERS357359	Previously sequenced	2003	S	S		R	S	S	S		S			S
ERS357366	Previously sequenced	2003	S	S		S	S	S	S		S			S
ERS357368	Previously sequenced	2003	S	S		R	R	S	S		S			S
ERS357374	Previously sequenced	2003	S	S		R	S	S	S		S			S
ERS357382	Previously sequenced	2003	S	S		S	S	S	S		S			S
ERS357420	Previously sequenced	2003	S	S		R	R	S	S		S			S
ERS357434	Previously sequenced	2004	S	S		R	R	I	S		S			S
ERS357476	Previously sequenced	2002	S	S		R	S	I	S		S			S
ERS357574	Previously sequenced	2005	S	S		S	S	S	S		S			S
ERS356944	Previously sequenced	2010	S	S	S		S	S	S	S	S	S	S	S
ERS357582	Previously sequenced	2005	S	S		R	S	S	S		S			S
ERS357593	Previously sequenced	2005	S	S		S	S	S	S		S			S
ERS357597	Previously sequenced	2005	S	S		S	S	S	S		S			S
ERS357608	Previously sequenced	2005	S	S		S	S	S	S		S			S
ERS357615	Previously sequenced	2005	S	S		R	S	S	S		S			S
ERS357626	Previously sequenced	2005	S	S		R	S	S	S		S			S
ERS357628	Previously sequenced	2005	S	S		R	S	S	R		S			R
ERS357630	Previously sequenced	2005	S	S		R	S	S	R		S			R
ERS357643	Previously sequenced	2006	S	S		R	S	S	S		S			S
ERS357670	Previously sequenced	2007	S	S		R	S	S	S		S			S
ERS356951	Previously sequenced	2010	S	S	S		S	S	S	S	S	S	R	R
ERS357698	Previously sequenced	2007	S	S		S	S	S	S		I			R
ERS357732	Previously sequenced	2007	S	S		R	S	S	S		R			S
ERS357733	Previously sequenced	2008	S	S		R	R	S	R		S			S
ERS357752	Previously sequenced	2008	S	S		R	R	S	S		S			S
ERS357758	Previously sequenced	2008	S	S		S	S	S	S		S			S
ERS357761	Previously sequenced	2008	S	S		R	R	S	S		S			S
ERS357769	Previously sequenced	2006	S	S		R	R	I	S		S			S
ERS357776	Previously sequenced	2006	S	S		S	S	S	S		S			S
ERS357782	Previously sequenced	2007	S	S		S	S	S	S		S			S
ERS357795	Previously sequenced	2006	R	R		R	R	R	R		S			R
ERS356955	Previously sequenced	2010	S	S	R		R	S	R	R	S	S	S	S
ERS357810	Previously sequenced	2006	S	S		R	S	S	S		I			S
ERS357833	Previously sequenced	2007	S	S		S	S	S	S		S			S
ERS357842	Previously sequenced	2006	S	S		R	S	S	S		S			S
ERS357844	Previously sequenced	2007	S	S		R	S	S	S		S			S
ERS357859	Previously sequenced	2008	S	S		R	S	S	S		S			S
ERS357864	Previously sequenced	2008	S	S		S	S	S	S		S			S
ERS357865	Previously sequenced	2008	S	S		S	S	S	S		S			S
ERS357868	Previously sequenced	2008	S	S		R	R	I	R		S			S
ERS357873	Previously sequenced	2008	S	S		R	R	S	S		S			S
ERS357898	Previously sequenced	2006	S	S		S	S	S	S		S			S
ERS357919	Previously sequenced	2009	S	S		R	S	S	S		S			S
ERS357952	Previously sequenced	2009	S	S		S	S	S	S		S			S
ERS357954	Previously sequenced	2009	R	R		R	R	S	R		S			S
ERS357982	Previously sequenced	2010	S	S		R	S	S	S		S			S
ERS358022	Previously sequenced	2010	S	S		R	S	S	S		S			S
ERS358045	Previously sequenced	2010	S	S		R	S	S	S		S			S
ERS358050	Previously sequenced	2010	S	S		S	S	S	S		S			S
ERS358056	Previously sequenced	2010	S	S		R	S	S	S		S			S
ERS358059	Previously sequenced	2010	S	S		R	R	S	S		S			S
ERS358093	Previously sequenced	2011	S	S		R	S	S	S		S			S
ERS357003	Previously sequenced	2011	S	S	R		R	S	S	I	R	R	R	I
ERS358099	Previously sequenced	2011	S	S		S	S	S	S		S			S
ERS358112	Previously sequenced	2011	S	S		R	S	S	S		S			S
ERS358130	Previously sequenced	2011	S	S		S	S	S	S		S			S
ERS358145	Previously sequenced	2004	S	R		R	R	R	R		S			R
ERS358152	Previously sequenced	2005	S	S		R	R	I	S		S			S
ERS358157	Previously sequenced	2007	S	S		R	R	S	S		S			S
ERS358161	Previously sequenced	2006	S	S		R	S	S	S		S			S
ERS358170	Previously sequenced	2007	S	S		R	R	S	S		S			S
ERS358180	Previously sequenced	2010	S	S		R	R	S	S		S			S
ERS358188	Previously sequenced	2011	S	S		R	R	S	S		S			S
ERS357005	Previously sequenced	2011	S	S	R		R	S	S	S	I	I	R	S
ERS358200	Previously sequenced	2010	S	S	R		S	S	S	S	S	S	R	S
ERS358202	Previously sequenced	2004	S	S		S	S	S	S		S			S
ERS358215	Previously sequenced	2006	R	R		R	R	R	R		R			R
ERS358230	Previously sequenced	2008	I	R		R	R	I	R		I			R
ERS358240	Previously sequenced	2011	R	R		R	R	S	R		R			R
ERS358257	Previously sequenced	2011	S	R		R	R	S	R		S			R
ERS358268	Previously sequenced	2009	S	S		S	S	S	S		S			S
ERS357006	Previously sequenced	2011	S	S	R		S	S	S	I	S	S	R	S
ERS357115	Previously sequenced	2012	S	S	S		S	S	S	I	S	S	S	S
ERS357131	Previously sequenced	2012	S	S	R		R	S	S	S	S	S	S	S
ERS357134	Previously sequenced	2012	S	S	S		S	S	S	I	S	S	R	S
ERS357145	Previously sequenced	2012	S	S	R		S	S	S	S	S	S	S	S
ERS357164	Previously sequenced	2001	S			R	S	S	S		S			S
ERS357170	Previously sequenced	2001	S			R	S	S	S		S			S
ERS357173	Previously sequenced	2001	S			S	S	S	S		S			S
ERS357180	Previously sequenced	2001	S			S	S	S	S		S			S
ERS357190	Previously sequenced	2001	S			R	S	S	S		S			S
ERS357196	Previously sequenced	2001	S			R	S	S	S		S			S
ERS356932	Previously sequenced	2010	S	S	S		S	S	S	S	S	S	S	S
ERS357208	Previously sequenced	2012	S	S	S		S	S	S	I	S	S	R	R
ERS357305	Previously sequenced	2002	S	S		R	R	S	S		S			S
ERS357315	Previously sequenced	2002	S	S		R	R	S	S		S			S
ERS357328	Previously sequenced	2002	S	S		S	S	S	S		S			S
ERS357329	Previously sequenced	2002	S	S		R	S	S	S		R			R
ERS357351	Previously sequenced	2003	S	S		R	R	S	S		S			S
ERS357378	Previously sequenced	2002	S	S		S	S	S	R		S			S
ERS357517	Previously sequenced	2004	S	S		S	S	S	S		S			S
ERS357594	Previously sequenced	2005	S	S		S	S	S	S		S			S
ERS356960	Previously sequenced	2010	S	S	S		S	S	S	S	S	S	S	S
ERS357602	Previously sequenced	2005	S	S		S	S	S	S		S			S
ERS357603	Previously sequenced	2005	S	S		S	S	S	R		S			S
ERS357604	Previously sequenced	2005	S	S		R	S	S	S		S			S
ERS357617	Previously sequenced	2005	S	S		S	S	S	S		S			S
ERS357637	Previously sequenced	2005	S	S		R	R	S	S		S			S
ERS357641	Previously sequenced	2006	S	S		S	S	S	S		S			S
ERS357668	Previously sequenced	2006	S	S		R	S	S	S		S			S
ERS357696	Previously sequenced	2007	S	S		S	S	S	S		S			S
ERS357709	Previously sequenced	2007	S	S		S	S	S	S		S			S
ERS357717	Previously sequenced	2007	S	S		S	S	S	S		S			S
ERS357730	Previously sequenced	2006	S	S		R	R	S	R		S			R
ERS357743	Previously sequenced	2009	S	S		R	R	S	R		S			R
ERS357746	Previously sequenced	2008	S	S		R	R	S	S		S			S
ERS357747	Previously sequenced	2008	R	R		R	R	I	R		R			R
ERS357759	Previously sequenced	2008	S	S		R	S	S	S		S			S
ERS357789	Previously sequenced	2006	S	S		R	R	S	S		S			S
ERS357803	Previously sequenced	2007	S	S		R	R	S	S		R			S
ERS357804	Previously sequenced	2006	S	S		S	S	S	S		S			S
ERS357806	Previously sequenced	2007	S	S		R	S	S	S		R			R
ERS356979	Previously sequenced	2010	S	S	R		R	S	R	R	S	S	S	S
ERS357815	Previously sequenced	2006	S	S		R	S	S	S		S			S
ERS357819	Previously sequenced	2006	S	S		R	S	S	S		S			S
ERS357826	Previously sequenced	2006	S	S		S	S	S	S		S			S
ERS357843	Previously sequenced	2006	S	S		R	S	S	R		S			R
ERS357852	Previously sequenced	2009	R	R		R	R	S	R		S			R
ERS357862	Previously sequenced	2008	S	S		S	S	S	S		S			S
ERS357869	Previously sequenced	2008	S	S		R	R	S	S		S			S
ERS357872	Previously sequenced	2008	S	S		R	S	S	S		S			S
ERS357884	Previously sequenced	2008	S	S		R	S	S	S		S			R
ERS357891	Previously sequenced	2008	S	S		S	S	S	S		S			S
ERS356985	Previously sequenced	2011	I	R	R		R	S	R	R	S	R	R	R
ERS357906	Previously sequenced	2008	S	S		S	S	S	S		S			S
ERS357915	Previously sequenced	2009	S	S		R	R	R	R		S			S
ERS357922	Previously sequenced	2008	S	S		R	R	S	S		S			S
ERS357930	Previously sequenced	2009	R	S		R	R	R	R		S			S
ERS357935	Previously sequenced	2009	S	S		S	S	S	S		S			S
ERS357949	Previously sequenced	2009	S	S		S	S	S	S		S			S
ERS357950	Previously sequenced	2009	S	S		R	R	S	S		S			S
ERS357959	Previously sequenced	2009	S	S		S	S	S	S		S			S
ERS357965	Previously sequenced	2009	S	S		S	S	S	S		S			S
ERS357971	Previously sequenced	2009	S	S		S	S	S	S		S			S
ERS356989	Previously sequenced	2011	S	S	S		S	S	S	S	S	S	S	S
ERS357999	Previously sequenced	2010	S	S		R	R	S	R		S			R
ERS358001	Previously sequenced	2010	S	S		S	S	S	R		S			S
ERS358048	Previously sequenced	2010	S	S		S	S	S	S		S			S
ERS358053	Previously sequenced	2010	S	S		S	S	S	S		S			S
ERS358054	Previously sequenced	2010	S	S		R	S	S	S		S			S
ERS358058	Previously sequenced	2010	S	S		R	R	S	S		S			S
ERS358062	Previously sequenced	2011	S	S		R	S	S	S		S			S
ERS358067	Previously sequenced	2011	S	S		R	R	S	S		R			R
ERS358091	Previously sequenced	2011	S	S		S	S	S	S		S			S
ERS358100	Previously sequenced	2011	S	S		R	R	S	S		S			S
ERS358107	Previously sequenced	2011	S	S		S	S	S	S		S			S
ERS358120	Previously sequenced	2011	S	S		S	S	S	S		S			S
ERS358134	Previously sequenced	2003	S	S		R	R	S	R		S			R
ERS358177	Previously sequenced	2009	S	S		R	S	S	S		R			S
ERS358185	Previously sequenced	2009	S	S		S	S	S	R		S			S
ERS358190	Previously sequenced	2011	S	S		S	S	S	S		S			S
ERS358194	Previously sequenced	2011	S	S		S	S	S	S		S			S
ERS358195	Previously sequenced	2011	S	S		S	S	S	S		S			S
ERS358201	Previously sequenced	2003	S	S		S	S	S	S		S			S
ERS358219	Previously sequenced	2005	S	S		S	S	S	S		S			S
ERS357010	Previously sequenced	2011	S	S	R		S	S	S	I	S	S	R	R
ERS358225	Previously sequenced	2008	S	S		R	S	S	S		S			S
ERS358235	Previously sequenced	2010	S	S		S	S	S	S		S			S
ERS358243	Previously sequenced	2011	S	S		S	S	S	S		S			S
ERS358246	Previously sequenced	2011	S	S		S	S	S	S		S			R
ERS358251	Previously sequenced	2011	S	S		S	S	S	S		S			S
ERS358260	Previously sequenced	2010	R	R		R	R	S	R		S			S
ERS358265	Previously sequenced	2009	S	S		S	S	S	S		S			S
ERS357013	Previously sequenced	2011	S	S	R		R	S	S	I	S	S	R	S
ERS357137	Previously sequenced	2012	S	S	S		S	S	S	S	S	S	S	S
ERS357142	Previously sequenced	2012	R	R	R		S	S	R	R	S	S	R	R
ERS357168	Previously sequenced	2001	S			S	S	S	S		S			S
ERS357171	Previously sequenced	2001	S			S	S	S	S		S			S
ERS357174	Previously sequenced	2001	S			S	S	S	S		S			S
ERS357231	Previously sequenced	2001	S			R	S	S	S		S			S
ERS357248	Previously sequenced	2002	S	S		R	S	S	S		S			S
ERS357264	Previously sequenced	2002	S	S		S	S	S	S		S			S
ERS357269	Previously sequenced	2002	S	S		S	S	S	S		S			S
ERS357283	Previously sequenced	2002	S	S		S	S	S	S		S			S
ERS356952	Previously sequenced	2010	S	S	S		S	S	S	I	S	S	S	S
ERS357296	Previously sequenced	2002	S	S		R	S	S	S		S			S
ERS357300	Previously sequenced	2002	S	S		R	S	S	S		S			S
ERS357312	Previously sequenced	2002	S	S		R	S	S	S		S			S
ERS357322	Previously sequenced	2002	S	S		S	S	S	S		S			S
ERS357326	Previously sequenced	2002	S	S		S	S	S	S		S			S
ERS357327	Previously sequenced	2002	S	S		S	S	S	S		S			S
ERS357332	Previously sequenced	2003	S	S		R	S	S	S		S			S
ERS357334	Previously sequenced	2003	S	S		R	S	S	S		S			S
ERS357337	Previously sequenced	2003	S	S		R	S	S	S		S			S
ERS357339	Previously sequenced	2003	S	S		S	S	S	S		S			S
ERS356976	Previously sequenced	2010	S	S	R		S	S	S	S	S	S	S	S
ERS357349	Previously sequenced	2003	S	S		S	S	S	S		S			S
ERS357352	Previously sequenced	2003	S	S		R	S	S	S		S			S
ERS357363	Previously sequenced	2003	S	S		R	S	S	S		S			S
ERS357379	Previously sequenced	2002	R	R		R	R	S	R		S			S
ERS357388	Previously sequenced	2003	S	S		S	S	S	S		S			S
ERS357391	Previously sequenced	2003	S	S		R	S	S	S		S			S
ERS357393	Previously sequenced	2003	S	S		R	S	S	S		S			S
ERS357395	Previously sequenced	2003	S	S		S	S	S	S		S			S
ERS357402	Previously sequenced	2003	S	S		S	S	S	S		S			S
ERS357404	Previously sequenced	2003	S	S		S	S	S	S		S			S
ERS356983	Previously sequenced	2011	S	S	R		R	S	R	R	S	S	S	S
ERS357411	Previously sequenced	2003	S	S		R	S	S	S		S			R
ERS357412	Previously sequenced	2003	S	S		R	S	S	S		S			S
ERS357436	Previously sequenced	2004	S	S		R	S	S	S		S			S
ERS357448	Previously sequenced	2004	S	S		R	S	I	S		S			S
ERS357475	Previously sequenced	2002	S	S		S	S	S	S		S			S
ERS357576	Previously sequenced	2005	S	S		S	S	S	S		S			S
ERS357581	Previously sequenced	2005	S	S		S	S	S	S		S			S
ERS357586	Previously sequenced	2005	S	S		R	R	S	S		R			S
ERS357590	Previously sequenced	2005	S	S		R	S	S	S		S			S
ERS357600	Previously sequenced	2005	S	S		R	S	S	S		S			S
ERS356992	Previously sequenced	2011	S	S	S		S	S	S	S	S	S	S	S
ERS357619	Previously sequenced	2005	S	S		R	S	S	S		S			S
ERS357639	Previously sequenced	2006	S	S		S	S	S	S		S			S
ERS357659	Previously sequenced	2006	S	S		S	S	S	S		S			S
ERS357663	Previously sequenced	2006	S	S		S	S	S	S		S			S
ERS357671	Previously sequenced	2007	R	R		R	S	S	R		S			R
ERS357673	Previously sequenced	2007	S	S		R	S	S	S		S			S
ERS357677	Previously sequenced	2007	S	S		R	S	S	S		S			S
ERS357682	Previously sequenced	2007	S	S		R	R	S	S		S			S
ERS357710	Previously sequenced	2007	S	S		R	S	S	S		R			R
ERS356997	Previously sequenced	2011	S	S	S		S	S	S	I	S	S	S	S
ERS357721	Previously sequenced	2007	S	S		S	S	S	S		S			S
ERS357722	Previously sequenced	2007	S	S		R	R	S	S		S			S
ERS357723	Previously sequenced	2007	S	S		S	S	S	S		S			S
ERS357726	Previously sequenced	2007	S	S		R	R	S	S		S			S
ERS357734	Previously sequenced	2008	R	R		R	R	R	R		R			R
ERS357750	Previously sequenced	2008	S	S		R	S	S	S		S			S
ERS357764	Previously sequenced	2006	S	S		R	S	S	S		S			S
ERS357774	Previously sequenced	2006	S	S		R	R	S	S		S			S
ERS357828	Previously sequenced	2006	S	S		R	S	S	S		S			S
ERS357847	Previously sequenced	2008	S	S		R	S	S	S		S			S
ERS357009	Previously sequenced	2011	S	S	R		S	S	S	I	R	R	S	R
ERS357913	Previously sequenced	2009	S	S		R	R	I	S		R			S
ERS357914	Previously sequenced	2009	S	S		R	S	S	S		S			S
ERS357921	Previously sequenced	2009	S	S		S	S	S	S		S			S
ERS357977	Previously sequenced	2010	S	S		R	S	S	S		S			S
ERS357990	Previously sequenced	2010	S	S		S	S	S	S		S			S
ERS358043	Previously sequenced	2010	S	S		R	R	S	S		I			R
ERS358046	Previously sequenced	2010	S	S		R	S	S	R		S			S
ERS358051	Previously sequenced	2010	S	S		S	S	S	S		S			S
ERS358085	Previously sequenced	2011	S	S		S	S	S	S		S			S
ERS358086	Previously sequenced	2011	S	S		R	S	S	S		S			S
ERS357039	Previously sequenced	2011	S	S	R		S	S	S	S	S	S	R	R
ERS358089	Previously sequenced	2011	I	I		R	R	S	R		S			S
ERS358153	Previously sequenced	2005	S	S		S	S	S	S		S			S
ERS358159	Previously sequenced	2007	S	S		R	S	S	S		S			S
ERS358160	Previously sequenced	2006	S	I		R	R	I	R		S			S
ERS358165	Previously sequenced	2008	S	S		R	R	S	S		S			S
ERS358168	Previously sequenced	2008	S	S		R	R	S	S		R			R
ERS358169	Previously sequenced	2007	S	S		S	S	S	S		S			S
ERS358176	Previously sequenced	2009	S	S		R	S	S	S		S			S
ERS358181	Previously sequenced	2010	S	S		R	S	S	S		S			S
ERS358205	Previously sequenced	2006	S	S		R	R	S	S		S			R
ERS357100	Previously sequenced	2012	S	S	S		S	S	S	S	S	S	S	S
ERS358231	Previously sequenced	2007	S	S		R	R	S	S		S			S
ERS358233	Previously sequenced	2011	S	S		S	S	S	S		S			S
ERS358247	Previously sequenced	2011	S	S		R	S	S	S		S			R
ERS358249	Previously sequenced	2011	S	S		S	S	S	S		S			S
ERS358252	Previously sequenced	2011	S	S		R	R	S	R		S			S
ERS358256	Previously sequenced	2011	S	S		R	R	S	S		S			S
ERS358271	Previously sequenced	2008	S	S		R	R	R	S		S			S
ERS357113	Previously sequenced	2012	I	S	R		R	S	R	R	S	S	S	S
ERS357274	Previously sequenced	2002	S	S		S	S	S	S		S			S
ERS357281	Previously sequenced	2002	S	S		S	S	S	S		S			S
ERS357306	Previously sequenced	2002	S	S		S	S	S	S		S			S
ERS357308	Previously sequenced	2002	S	S		R	S	S	S		S			S
ERS357314	Previously sequenced	2002	S	S		R	S	S	S		S			S
ERS357320	Previously sequenced	2002	S	S		S	S	S	S		S			S
ERS357321	Previously sequenced	2002	S	S		S	S	S	R		S			S
ERS357325	Previously sequenced	2002	S	S		R	S	S	S		S			S
ERS357336	Previously sequenced	2003	S	S		R	S	S	S		S			S
ERS357338	Previously sequenced	2003	S	S		R	S	S	S		S			S
ERS357081	Previously sequenced	2012	S	S	R		R		S	R	S	S	I	R
ERS357341	Previously sequenced	2003	S	S		R	R	S	S		S			S
ERS357344	Previously sequenced	2003	S	S		R	R	R	R		I			S
ERS357345	Previously sequenced	2003	S	S		R	R	S	S		S			S
ERS357346	Previously sequenced	2003	S	S		R	S	S	S		S			S
ERS357353	Previously sequenced	2003	S	S		R	R	R	S		S			S
ERS357354	Previously sequenced	2003	S	S		R	S	S	S		S			S
ERS357356	Previously sequenced	2003	S	S		R	R	R	R		S			S
ERS357360	Previously sequenced	2003	S	S		S	S	S	S		S			S
ERS357364	Previously sequenced	2003	S	S		R	R	R	S		S			S
ERS357369	Previously sequenced	2003	S	S		R	R	S	S		S			S
ERS357092	Previously sequenced	2012	S	S	R		S	S	S	S	S	S	R	S
ERS357372	Previously sequenced	2003	S	S		R	S	S	S		S			S
ERS357376	Previously sequenced	2003	S	S		S	S	S	S		S			S
ERS357386	Previously sequenced	2003	S	S		R	S	S	S		S			R
ERS357415	Previously sequenced	2003	S	S		R	S	S	S		S			S
ERS357418	Previously sequenced	2003	S	S		R	R	S	S		S			S
ERS357421	Previously sequenced	2003	S	S		S	S	S	S		S			S
ERS357440	Previously sequenced	2004	S	S		S	S	R	S		S			S
ERS357449	Previously sequenced	2004	S	S		R	S	S	S		S			S
ERS357578	Previously sequenced	2005	S	S		S	S	S	S		S			S
ERS357584	Previously sequenced	2005	S	S		R	R	S	S		S			S
ERS357127	Previously sequenced	2012	S	S	R		S	S	S	I	S	S	S	S
ERS357585	Previously sequenced	2005	S	S		S	S	S	S		S			S
ERS357596	Previously sequenced	2005	S	S		S	S	S	S		S			S
ERS357607	Previously sequenced	2005	S	S		S	S	S	S		S			S
ERS357614	Previously sequenced	2005	I	R		R	R	S	R		S			R
ERS357620	Previously sequenced	2005	S	S		R	S	S	S		S			S
ERS357631	Previously sequenced	2005	S	S		S	S	S	S		S			S
ERS357644	Previously sequenced	2006	S	S		R	R	S	S		S			S
ERS357645	Previously sequenced	2006	S	S		S	S	S	S		S			S
ERS357654	Previously sequenced	2006	S	S		R	R	S	S		S			S
ERS357667	Previously sequenced	2007	S	S		S	S	S	R		S			S
ERS357143	Previously sequenced	2012	S	S	S		S	S	S	I	S	S	S	S
ERS357686	Previously sequenced	2007	S	S		R	S	S	S		R			S
ERS357695	Previously sequenced	2007	S	S		R	R	S	S		S			S
ERS357704	Previously sequenced	2007	S	S		R	S	S	S		S			S
ERS357711	Previously sequenced	2007	S	S		S	S	S	S		S			S
ERS357713	Previously sequenced	2007	S	S		S	S	S	S		S			S
ERS357728	Previously sequenced	2008	S	S		R	R	R	R		S			R
ERS357729	Previously sequenced	2008	S	S		R	R	S	S		S			S
ERS357736	Previously sequenced	2008	S	S		R	R	I	R		S			S
ERS357745	Previously sequenced	2009	S	S		S	S	S	S		S			S
ERS357753	Previously sequenced	2007	S	S		S	S	S	S		S			S
ERS357147	Previously sequenced	2012	S	S	S		S	S	S	S	S	S	S	S
ERS357771	Previously sequenced	2006	S	S		S	S	S	S		S			S
ERS357777	Previously sequenced	2006	S	S		R	R	R	R		S			S
ERS357800	Previously sequenced	2007	S	S		S	S	S	S		S			S
ERS357830	Previously sequenced	2007	S	S		R	R	S	S		R			R
ERS357927	Previously sequenced	2009	S	S		R	S	S	S		S			S
ERS357946	Previously sequenced	2009	S	S		R	R	S	S		S			S
ERS358095	Previously sequenced	2011	S	S		R	S	S	S		S			S
ERS358133	Previously sequenced	2003	S	S		S	S	S	S		S			S
ERS358136	Previously sequenced	2012	S	S	R		S	S	S	I	S	S	S	S
ERS358138	Previously sequenced	2011	R	R	R		R	R	R	R	S	S	S	R
ERS357195	Previously sequenced	2001	S			R	R	S	S		R			R
ERS358140	Previously sequenced	2004	S	S		R	S	I	R		S			S
ERS358141	Previously sequenced	2004	S	S		S	S	I	S		S			S
ERS358144	Previously sequenced	2004	S	S		R	S	S	S		S			S
ERS358146	Previously sequenced	2004	S	S		S	S	I	S		S			S
ERS358148	Previously sequenced	2005	S	S		R	S	S	S		S			S
ERS358151	Previously sequenced	2005	S	S		R	R	S	S		S			S
ERS358156	Previously sequenced	2007	S	S		S	S	S	S		S			S
ERS358162	Previously sequenced	2006	S	S		R	R	S	R		S			S
ERS358164	Previously sequenced	2008	S	S		R	R	I	R		I			S
ERS358173	Previously sequenced	2009	S	S		S	S	S	S		S			S
ERS357240	Previously sequenced	2002	S	S		S	S	S	S		S			S
ERS358174	Previously sequenced	2009	S	S		R	S	S	S		S			S
ERS358178	Previously sequenced	2008	S	S		R	S	S	S		S			R
ERS358182	Previously sequenced	2010	S	S		S	S	S	S		S			S
ERS358183	Previously sequenced	2009	S	S		S	S	S	S		S			R
ERS358184	Previously sequenced	2009	S	S		S	S	S	S		S			S
ERS358186	Previously sequenced	2009	S	S		R	S	S	S		S			S
ERS358189	Previously sequenced	2011	S	S		S	S	S	S		S			S
ERS358214	Previously sequenced	2007	S	S		S	S	S	S		S			R
ERS358216	Previously sequenced	2007	S	S		S	S	S	S		S			S
ERS358217	Previously sequenced	2010	S	S		R	R	S	S		S			S
ERS357255	Previously sequenced	2002	S	S		S	S	S	S		S			S
ERS358218	Previously sequenced	2005	S	S		R	R	S	S		S			S
ERS358222	Previously sequenced	2005	S	S		R	R	S	S		S			S
ERS358229	Previously sequenced	2008	S	S		R	R	S	S		S			S
ERS358238	Previously sequenced	2009	S	S		R	R	S	R		S			S
ERS358244	Previously sequenced	2011	S	S		S	S	S	S		S			S
ERS358259	Previously sequenced	2001	S			R	R	R	R		I			S
ERS358264	Previously sequenced	2009	S	S		R	R	R	S		S			S
ERS357266	Previously sequenced	2002	S	S		S	S	S	S		S			S
ERS357020	Previously sequenced	2011	S	S	R		R	S	S	S	S	S	S	S
ERS357207	Previously sequenced	2012	S	S	S		S	S	S	S	S	S	S	S
ERS357254	Previously sequenced	2002	S	S		R	R	S	S		S			S
ERS357261	Previously sequenced	2002	S	S		R	S	S	S		S			S
ERS357262	Previously sequenced	2002	S	S		R	R	I	R		S			R
ERS357272	Previously sequenced	2002	S	S		S	S	S	S		S			S
ERS357280	Previously sequenced	2002	S	S		S	S	S	S		S			S
ERS357319	Previously sequenced	2002	S	S		S	S	S	S		S			S
ERS357357	Previously sequenced	2003	S	S		R	S	S	S		R			I
ERS357390	Previously sequenced	2003	S	S		S	S	S	S		S			S
ERS356757	Previously sequenced	2007	S	S	R		S	S	S	I	R	I	S	S
ERS357463	Previously sequenced	2004	S	S		R	S	S	S		S			S
ERS357523	Previously sequenced	2004	S	S		S	S	S	S		S			S
ERS357553	Previously sequenced	2004	S	S		S	S	S	S		S			S
ERS357589	Previously sequenced	2005	S	S		R	S	S	S		S			S
ERS357801	Previously sequenced	2006	R	R		R	R	I	R		R			R
ERS357817	Previously sequenced	2006	S	S		R	R	S	S		S			R
ERS357840	Previously sequenced	2006	S	S		R	R	S	S		S			S
ERS357880	Previously sequenced	2008	S	R		R	S	S	R		S			S
ERS357934	Previously sequenced	2009	S	S		R	R	S	S		S			S
ERS357940	Previously sequenced	2008	R	R		R	R	I	R		R			R
ERS356796	Previously sequenced	2008	S	S	S		S	S	S	I	S	S	R	R
ERS357957	Previously sequenced	2009	S	S		R	R	S	R		S			R
ERS357979	Previously sequenced	2009	S	S		R	R	S	S		S			S
ERS357991	Previously sequenced	2010	S	S		R	S	S	S		R			R
ERS358017	Previously sequenced	2010	S	S		R	S	S	S		S			S
ERS358030	Previously sequenced	2009	S	S		R	R	S	R		S			S
ERS358084	Previously sequenced	2011	S	S		R	R	S	S		S			S
ERS358106	Previously sequenced	2011	S	S		R	S	S	S		R			R
ERS358179	Previously sequenced	2011	S	S		S	S	S	S		S			S
ERS358187	Previously sequenced	2011	S	S		S	S	S	S		S			S
ERS356829	Previously sequenced	2008	S	S	R		S	S	S	S	S	S	R	S
ERS356852	Previously sequenced	2008	S	S	R		S	S	S	S	S	S	R	S
ERS356854	Previously sequenced	2009	S	S	R		R	S	S	I	S	S	S	S
ERS356881	Previously sequenced	2009	S	S	R		R	S	S	S	S	S	R	S
ERS356910	Previously sequenced	2009	S	S	R		R	S	R	I	S	R	R	R
ERS356937	Previously sequenced	2010	S	S	S		S	S	S	I	S	S	S	R
ERS356799	Previously sequenced	2008	S	S	S		S	S	S	I	S	S	S	S
ERS356802	Previously sequenced	2008	S	S	R		S	S	S	S	S	S	S	S
ERS356803	Previously sequenced	2008	S	S	S		S	S	S	S	S	S	S	S
ERS356817	Previously sequenced	2008	S	S	R		R	R	S	I	S	S	S	S
ERS356818	Previously sequenced	2008	S	S	S		S	S	S	S	S	S	S	S
ERS356821	Previously sequenced	2008	S	S	S		S	S	S	S	S	S	S	S
ERS356856	Previously sequenced	2009	S	S	S		S	S	S	S	S	S	S	S
ERS356868	Previously sequenced	2009	S	S	R		R	R	S	I	S	S	R	S
ERS356870	Previously sequenced	2009	S	S	R		R	S	S	S	S	S	S	S
ERS356882	Previously sequenced	2009	S	S	S		S	S	S	S	S	S	I	S
ERS356753	Previously sequenced	2007	S	S	R		R	R	S	I	S	S	S	S
ERS356899	Previously sequenced	2009	S	S	S		S	S	S	S	S	S	S	S
ERS356912	Previously sequenced	2009	S	S	R		S	S	S	I	S	S	S	S
ERS356918	Previously sequenced	2009	S	S	S		S	S	S	S	S	S	S	S
ERS357041	Previously sequenced	2011	S	S	R		S	S	S	S	S	S	R	S
ERS357055	Previously sequenced	2012	S	S	S		S	S	S	S	S	S	S	S
ERS357057	Previously sequenced	2012	S	S	S		S	S	S	S	S	S	S	S
ERS357060	Previously sequenced	2012	S	S	R		S	S	S	I	S	S	R	S
ERS357062	Previously sequenced	2012	S	S	R		S	S	R	R	S	S	S	S
ERS357064	Previously sequenced	2012	S	S	R		R	R	S	R	S	S	S	S
ERS357065	Previously sequenced	2012	S	S	R		S	S	S	S	S	S	S	R
ERS356754	Previously sequenced	2007	S	S	R		R	S	S	I	S	R	R	R
ERS357066	Previously sequenced	2012	S	S	R		S	S	S	I	S	S	R	S
ERS357069	Previously sequenced	2012	S	S	R		S	S	S	S	S	S	R	S
ERS357073	Previously sequenced	2012	S	S	S		S	S	S	I	S	S	S	S
ERS357079	Previously sequenced	2012	S	S	R		R	R	S	R	S	S	S	S
ERS357087	Previously sequenced	2012	S	S	R		S	S	S	S	S	S	R	R
ERS357105	Previously sequenced	2012	S	S	R		S	S	S	I	S	S	S	S
ERS357216	Previously sequenced	2001	S			S	S	S	S		R			S
ERS357218	Previously sequenced	2001	S			S	S	S	S		S			S
ERS357224	Previously sequenced	2001	S			R	S	S	S		S			S
ERS356761	Previously sequenced	2007	S	S	S		S	S	S	S	S	S	S	S
ERS357233	Previously sequenced	2001	S			S	S	S	S		S			S
ERS357234	Previously sequenced	2001	S			S	S	S	S		S			S
ERS357238	Previously sequenced	2002	I	S		R	R	I	R		S			S
ERS357292	Previously sequenced	2002	S	S		R	S	S	S		S			S
ERS357401	Previously sequenced	2003	S	S		S	S	S	S		S			S
ERS357410	Previously sequenced	2003	S	S		S	S	S	S		S			S
ERS357413	Previously sequenced	2003	S	S		R	R	R	S		S			R
ERS357417	Previously sequenced	2003	S	S		S	S	S	S		S			S
ERS357429	Previously sequenced	2004	S	S		R	R	R	S		R			R
ERS356767	Previously sequenced	2007	S	S	S		S	S	S	S	S	S	S	S
ERS357433	Previously sequenced	2004	S	S		S	S	S	R		S			R
ERS357438	Previously sequenced	2004	S	S		R	S	S	S		S			S
ERS357450	Previously sequenced	2004	S	S		S	S	I	S		S			R
ERS357459	Previously sequenced	2004	S	S		R	S	I	S		S			S
ERS357461	Previously sequenced	2004	S	S		S	S	S	S		S			S
ERS357482	Previously sequenced	2003	R	R		R	R	R	R		S			R
ERS357499	Previously sequenced	2005	S	S		R	R	R	S		S			S
ERS357511	Previously sequenced	2004	S	S		R	R	S	S		S			S
ERS357537	Previously sequenced	2004	S	S		R	S	S	R		S			S
ERS357540	Previously sequenced	2004	S	S		R	R	R	R		S			R
ERS356768	Previously sequenced	2007	S	S	R		S	S	S	I	R	R	R	R
ERS357552	Previously sequenced	2004	R	R		R	R	S	R		R			R
ERS357554	Previously sequenced	2004	S	S		S	S	S	S		S			S
ERS357564	Previously sequenced	2005	S	S		S	S	S	S		S			S
ERS357878	Previously sequenced	2008	S	S		S	S	S	S		S			S
ERS357902	Previously sequenced	2008	S	S		R	S	S	S		S			S
ERS358012	Previously sequenced	2009	S	S		R	R	S	S		S			S
ERS358028	Previously sequenced	2010	S	S		R	R	R	S		R			R
ERS358035	Previously sequenced	2010	S	S		R	S	S	R		S			S
ERS358079	Previously sequenced	2011	S	S		S	S	S	S		S			S
ERS358105	Previously sequenced	2011	S	S		S	S	S	S		S			S
ERS356770	Previously sequenced	2007	S	S	R		R	R	R	R	S	R	R	R
ERS358223	Previously sequenced	2005	S	S		S	S	S	S		S			S
ERS356790	Previously sequenced	2007	R	R	R		S	S	R	R	S	S	S	R
ERS356798	Previously sequenced	2008	S	S	S		S	S	S	I	S	S	S	S
ERS357622	Previously sequenced	2005	S	S		S	S	S	S		S			S
ERS379216	Previously sequenced	2004	S	S		S	S	S	S		S			I
ERS379217	Previously sequenced	2002	S	S		R	R	S	R		S			S
ERS379218	Previously sequenced	2002	S	S		R	R	S	R		S			R
ERS379219	Previously sequenced	2007	S	S		S	S	S	S		S			S
ERS379220	Previously sequenced	2003	S	S		R	S	S	S		S			S
ERS379221	Previously sequenced	2008	S	S		R	S	S	S		S			S
ERS379222	Previously sequenced	2004	S	S		R	S	S	S		S			S
ERS379223	Previously sequenced	2004	S	S		R	R	S	S		S			S
ERS379224	Previously sequenced	2007	S	S		S	S	S	S		S			S
ERS379225	Previously sequenced	2002	S	S		R	R	S	S		S			S
ERS379226	Previously sequenced	2002	S	S		S	S	S	S		S			S
ERS838778	Previously sequenced	2015	R	R	R		R	R	R	R	S	S	R	I
ERS838795	Previously sequenced	2015	S	R	R		R	S	R	R	R	R	R	R
ERS838804	Previously sequenced	2015	S	R	R		S	S	R	R	R	R	S	R
ERS838810	Previously sequenced	2015	S	R	R		S	S	R	R	R	R	R	S
ERS838812	Previously sequenced	2015	R	R	R		R	S	R	R	R	I	S	R
ERS838816	Previously sequenced	2015	I	R	R		R	S	R	R	S	S	R	S
ERS838819	Previously sequenced	2015	R	R	R		R	R	R	R	R	R	R	R
ERS838833	Previously sequenced	2015	S	R	R		S	S	R	R	I	S	S	R
ERS838837	Previously sequenced	2015	I	R	R		S	S	R	R	S	S	R	R
ERS838844	Previously sequenced	2015	I	R	R		S	S	R	R	S	S	S	R
ERS838862	Previously sequenced	2015	S	R	R		S	S	R	R	R	R	R	R
ERS838866	Previously sequenced	2015	S	R	R		S	S	R	R	R	R	R	R
ERS838891	Previously sequenced	2015	R	R	R		R	R	R	R	R	R	R	R
ERS838899	Previously sequenced	2015	R	R	R		S	S	R	R	R	R	R	S
ERS838900	Previously sequenced	2015	S	R	R		S	S	R	R	R	R	R	S
ERS838904	Previously sequenced	2015	S	R	R		R	S	R	R	R	S	S	S
ERS838905	Previously sequenced	2015	S	R	R		R	S	R	R	R	S	S	S
ERS838906	Previously sequenced	2015	I	R	R		R	S	R	R	R	R	R	S
ERS838909	Previously sequenced	2015	R	R	R		R	S	R	R	R	R	R	R
ERS838911	Previously sequenced	2015	S	R	R		S	S	R	R	R	R	R	R
ERS838851	Previously sequenced	2015	I	R	R		S	S	R	R	R	R	R	S
ERS838887	Previously sequenced	2015	R	R	R		R	I	R	R	R	R	R	R
ERS838922	Previously sequenced	2015	R	R	R		S	S	R	R	R	R	R	R
ERS838932	Previously sequenced	2015	I	R	R		S	S	R	R	R	R	R	S
ERS838948	Previously sequenced	2015	R	R	R		S	S	R	R	S	S	R	R
ERS838967	Previously sequenced	2015	R	R	R		S	S	R	R	R	R	R	R
ERS838979	Previously sequenced	2015	R	R	R		R	S	R	R	R	R	R	R
ERS838996	Previously sequenced	2015	R	R	R		S	S	R	R	S	S	S	S
ERS839004	Previously sequenced	2015	R	R	R		S	S	R	R	R	R	S	S
ERS839012	Previously sequenced	2015	R	R	R		R	R	R	R	R	R	S	R
ERS839018	Previously sequenced	2015	I	R	R		S	S	R	R	R	R	R	R
ERS838773	Previously sequenced	2015	R	R	R		S	S	R	R	R	R	R	R
ERS838774	Previously sequenced	2014	I	R	R		S	S	R	R	S	S	R	R
ERS838775	Previously sequenced	2014	R	R	R		R	S	R	R	R	R	R	I
ERS838776	Previously sequenced	2014	R	R	R		S	S	R	R	S	R	S	S
ERS838777	Previously sequenced	2014	I	R	R		S	S	R	R	R	R	R	R
ERS838779	Previously sequenced	2014	R	R	R		R	R	R	R	S	R	R	R
ERS838780	Previously sequenced	2014	R	R	R		R	S	R	R	R	R	R	S
ERS838781	Previously sequenced	2015	R	R	R		R	R	R	R	S	S	R	R
ERS838782	Previously sequenced	2015	S	R	R		R	S	R	R	R	R	R	R
ERS838783	Previously sequenced	2015	R	R	R		R	S	R	R	R	R	R	R
ERS838784	Previously sequenced	2015	S	R	R		S	S	R	R	R	R	S	S
ERS838785	Previously sequenced	2015	S	R	R		R	S	R	R	R	I	S	R
ERS838786	Previously sequenced	2015	R	R	R		S	S	R	R	R	R	R	I
ERS838787	Previously sequenced	2015	S	R	R		R	S	R	R	R	R	R	R
ERS838788	Previously sequenced	2015	I	R	R		R	S	R	R	R	I	R	S
ERS838791	Previously sequenced	2015	R	R	R		S	S	R	R	R	R	S	I
ERS838823	Previously sequenced	2015	S	R	R		R	S	R	R	R	R	S	R
ERS838825	Previously sequenced	2015	I	R	R		R	S	R	R	R	R	R	R
ERS838827	Previously sequenced	2015	R	R	R		S	S	R	R	R	R	R	R
ERS838829	Previously sequenced	2015	R	R	R		R	R	R	R	R	R	R	R
ERS838831	Previously sequenced	2015	R	R	R		S	S	R	R	R	R	S	R
ERS838835	Previously sequenced	2015	R	R	R		R	S	R	R	R	R	R	R
ERS838839	Previously sequenced	2015	R	R	R		R	R	R	R	R	R	R	R
ERS838841	Previously sequenced	2015	I	R	R		S	S	R	R	R	R	R	R
ERS838842	Previously sequenced	2015	R	R	R		S	S	R	R	S	S	R	S
ERS838846	Previously sequenced	2015	R	R	R		S	S	R	R	R	I	S	S
ERS838793	Previously sequenced	2015	R	R	R		R	S	R	R	R	R	R	R
ERS838848	Previously sequenced	2015	S	R	R		R	S	R	R	R	R	R	R
ERS838850	Previously sequenced	2015	R	R	R		R	S	R	R	R	R	R	R
ERS838853	Previously sequenced	2015	I	R	R		S	S	R	R	R	R	R	R
ERS838855	Previously sequenced	2015	S	R	R		R	S	R	R	R	R	S	I
ERS838858	Previously sequenced	2015	I	R	R		S	S	R	R	R	R	R	R
ERS838860	Previously sequenced	2015	R	R	R		R	S	R	R	R	R	R	R
ERS838864	Previously sequenced	2015	S	R	R		S	S	R	R	R	R	R	R
ERS838868	Previously sequenced	2015	R	R	R		S	S	R	R	S	S	S	R
ERS838870	Previously sequenced	2015	I	R	R		S	S	R	R	R	R	R	S
ERS838872	Previously sequenced	2015	I	R	R		S	S	R	R	S	S	S	R
ERS838797	Previously sequenced	2015	R	R	R		R	R	R	R	S	S	S	R
ERS838874	Previously sequenced	2015	R	R	R		S	S	R	R	S	S	R	R
ERS838876	Previously sequenced	2015	R	R	R		R	R	R	R	R	R	S	R
ERS838878	Previously sequenced	2015	I	R	R		S	S	R	R	S	S	S	S
ERS838880	Previously sequenced	2015	R	R	R		S	S	R	R	R	R	R	R
ERS838882	Previously sequenced	2015	R	R	R		R	S	R	R	R	R	S	R
ERS838884	Previously sequenced	2015	I	R	R		S	S	R	R	R	S	R	S
ERS838886	Previously sequenced	2015	S	R	R		S	S	R	R	R	R	R	R
ERS838888	Previously sequenced	2015	S	R	R		R	S	R	R	R	R	R	R
ERS838889	Previously sequenced	2015	I	R	R		R	S	R	R	R	R	R	R
ERS838890	Previously sequenced	2015	R	R	R		S	S	R	R	R	R	R	R
ERS838799	Previously sequenced	2015	I	R	R		S	S	R	R	R	R	R	R
ERS838892	Previously sequenced	2015	I	R	R		R	S	R	R	R	R	S	R
ERS838893	Previously sequenced	2015	I	R	R		S	S	R	R	S	S	R	R
ERS838895	Previously sequenced	2015	R	R	R		S	S	R	R	R	R	R	S
ERS838896	Previously sequenced	2015	R	R	R		S	S	R	R	R	R	S	S
ERS838897	Previously sequenced	2015	R	R	R		R	S	R	R	R	R	S	S
ERS838898	Previously sequenced	2015	R	R	R		S	S	R	R	R	R	R	S
ERS838901	Previously sequenced	2015	S	R	R		R	S	R	R	R	R	S	I
ERS838902	Previously sequenced	2015	S	R	R		S	S	R	R	S	S	R	R
ERS838903	Previously sequenced	2015	S	R	R		S	S	R	R	S	S	R	R
ERS838801	Previously sequenced	2015	R	R	R		R	S	R	R	S	R	R	R
ERS838907	Previously sequenced	2015	R	R	R		S	S	R	R	R	R	R	R
ERS838908	Previously sequenced	2015	R	R	R		S	S	R	R	R	R	R	R
ERS838910	Previously sequenced	2015	S	R	R		S	S	R	R	R	R	S	S
ERS838912	Previously sequenced	2015	S	R	R		S	S	R	R	R	I	R	I
ERS838913	Previously sequenced	2015	S	R	R		S	S	R	R	R	I	R	R
ERS838914	Previously sequenced	2015	R	R	R		S	S	R	R	R	R	S	R
ERS838915	Previously sequenced	2015	I	R	R		S	S	R	R	R	R	R	S
ERS838916	Previously sequenced	2015	R	R	R		R	R	R	R	S	S	R	S
ERS838917	Previously sequenced	2015	S	R	R		R	S	R	R	R	R	R	R
ERS838918	Previously sequenced	2015	R	R	R		S	S	R	R	R	R	R	R
ERS838805	Previously sequenced	2015	S	R	R		R	S	R	R	R	R	S	R
ERS838789	Previously sequenced	2015	R	R	R		R	S	R	R	R	R	R	S
ERS838792	Previously sequenced	2015	I	R	R		S	S	R	R	S	S	R	I
ERS838794	Previously sequenced	2015	I	R	R		S	S	R	R	R	R	R	S
ERS838796	Previously sequenced	2015	S	R	R		S	S	R	R	S	S	R	S
ERS838798	Previously sequenced	2015	I	R	R		R	S	R	R	R	R	R	R
ERS838800	Previously sequenced	2015	I	R	R		S	S	R	R	S	S	R	R
ERS838802	Previously sequenced	2015	S	R	R		S	S	R	R	R	R	S	R
ERS838803	Previously sequenced	2015	R	R	R		S	S	R	R	R	R	R	S
ERS838806	Previously sequenced	2015	S	R	R		R	S	R	R	R	R	R	S
ERS838808	Previously sequenced	2015	R	R	R		S	S	R	R	R	R	S	R
ERS838807	Previously sequenced	2015	I	R	R		S	S	R	R	S	S	S	S
ERS838809	Previously sequenced	2015	R	R	R		S	S	R	R	S	S	S	S
ERS838811	Previously sequenced	2015	R	R	R		S	S	R	R	R	R	R	I
ERS838813	Previously sequenced	2015	R	R	R		S	S	R	R	R	R	R	S
ERS838815	Previously sequenced	2015	R	R	R		S	S	R	R	S	S	S	S
ERS838817	Previously sequenced	2015	R	R	R		S	S	R	R	S	S	S	S
ERS838820	Previously sequenced	2015	R	R	R		S	S	R	R	S	S	S	S
ERS838822	Previously sequenced	2015	R	R	R		S	S	R	R	S	S	S	S
ERS838824	Previously sequenced	2015	R	R	R		R	S	R	R	R	R	R	S
ERS838826	Previously sequenced	2015	I	R	R		R	S	R	R	S	S	S	R
ERS838814	Previously sequenced	2015	I	R	R		S	S	R	R	S	S	R	R
ERS838828	Previously sequenced	2015	R	R	R		S	S	R	R	R	R	R	S
ERS838830	Previously sequenced	2015	I	R	R		R	S	R	R	S	S	S	R
ERS838832	Previously sequenced	2015	I	R	R		S	S	R	R	S	S	S	S
ERS838834	Previously sequenced	2015	I	R	R		S	S	R	R	S	S	S	S
ERS838836	Previously sequenced	2015	I	R	R		S	S	R	R	S	S	S	S
ERS838838	Previously sequenced	2015	S	R	R		S	S	R	R	R	R	S	S
ERS838840	Previously sequenced	2015	R	R	R		S	S	R	R	S	S	R	R
ERS838843	Previously sequenced	2015	S	R	R		R	S	R	R	R	R	R	S
ERS838845	Previously sequenced	2015	S	R	R		R	S	R	R	R	R	R	R
ERS838847	Previously sequenced	2015	S	R	R		R	S	R	R	R	R	S	S
ERS838818	Previously sequenced	2015	R	R	R		S	S	R	R	R	R	S	R
ERS838849	Previously sequenced	2015	I	R	R		S	S	R	R	R	R	S	S
ERS838852	Previously sequenced	2015	R	R	R		S	S	R	R	S	S	S	S
ERS838854	Previously sequenced	2015	R	R	R		S	S	R	R	R	I	S	I
ERS838856	Previously sequenced	2015	R	R	R		S	S	R	R	S	S	R	R
ERS838857	Previously sequenced	2015	R	R	R		R	R	R	R	R	R	R	R
ERS838821	Previously sequenced	2015	R	R	R		R	S	R	R	R	R	R	R
ERS838877	Previously sequenced	2015	R	R	R		R	R	R	R	R	R	S	R
ERS838879	Previously sequenced	2015	R	R	R		S	S	R	R	R	R	R	R
ERS838881	Previously sequenced	2015	S	R	R		S	S	R	R	R	I	R	S
ERS838883	Previously sequenced	2015	R	R	R		S	S	R	R	R	R	S	S
ERS838885	Previously sequenced	2015	R	R	R		S	S	R	R	R	R	S	S
ERS838920	Previously sequenced	2015	R	R	R		R	R	R	R	R	R	R	R
ERS838924	Previously sequenced	2015	I	R	R		S	S	R	R	S	S	S	S
ERS838925	Previously sequenced	2015	R	R	R		S	S	R	R	R	R	R	R
ERS838930	Previously sequenced	2015	R	R	R		S	S	R	R	R	R	R	R
ERS838942	Previously sequenced	2015	S	R	R		S	S	R	R	R	R	R	S
ERS838859	Previously sequenced	2015	I	R	R		R	R	R	R	I	R	R	R
ERS838946	Previously sequenced	2015	S	R	R		S	S	R	R	R	R	R	I
ERS838954	Previously sequenced	2015	S	R	R		R	S	R	R	R	R	R	S
ERS838970	Previously sequenced	2015	R	R	R		S	S	R	R	R	R	R	R
ERS838973	Previously sequenced	2015	R	R	R		S	S	R	R	R	R	R	R
ERS838982	Previously sequenced	2015	R	R	R		S	S	R	R	R	R	R	R
ERS838984	Previously sequenced	2015	S	R	R		S	S	R	R	R	R	S	R
ERS838992	Previously sequenced	2015	I	R	R		R	S	R	R	R	I	I	R
ERS838998	Previously sequenced	2015	R	R	R		R	S	R	R	R	R	R	S
ERS839000	Previously sequenced	2015	R	R	R		R	S	R	R	S	R	R	R
ERS839002	Previously sequenced	2015	S	R	R		S	S	R	R	R	R	R	R
ERS838861	Previously sequenced	2015	S	R	R		S	S	R	R	S	S	R	R
ERS839005	Previously sequenced	2015	S	R	R		S	S	R	R	R	R	R	S
ERS839009	Previously sequenced	2015	R	R	R		R	R	R	R	R	R	S	R
ERS839020	Previously sequenced	2015	S	R	R		R	S	R	R	R	R	S	S
ERS838863	Previously sequenced	2015	R	R	R		R	R	R	R	I	R	R	R
ERS838955	Previously sequenced	2015	S	S	R		S	S	S	I	S	S	S	S
ERS838865	Previously sequenced	2015	I	R	R		S	S	R	R	R	R	S	R
ERS838867	Previously sequenced	2015	S	R	R		S	S	R	R	R	S	S	S
ERS838869	Previously sequenced	2015	S	R	R		S	S	R	R	S	S	S	S
ERS838871	Previously sequenced	2015	S	R	R		S	S	R	R	R	R	R	R
ERS839037	Previously sequenced	2015	I	R	R		S	S	R	R	S	S	S	S
ERS838873	Previously sequenced	2015	R	R	R		S	S	R	R	R	I	R	R
ERS1995070	Newly sequenced		S	S	R				S	S	S	S	S	S
ERS1995071	Newly sequenced		S	S	R				S	S	S	S	S	S
ERS1995072	Newly sequenced		S	S	R				S	S	S	S	S	S
ERS1995073	Newly sequenced		S	S	S				S	S	S	S	S	S
ERS1995075	Newly sequenced		S	S	R				S	S	S	S	S	S
ERS1994945	Newly sequenced	2017	S	S	R				R	S	S	S	S	S
ERS1995095	Newly sequenced		S	S	S				S	S	S	S	S	S
ERS1995097	Newly sequenced		S	S	S				S	S	S	S	S	S
ERS1995098	Newly sequenced		S	S	S				S	S	S	S	S	S
ERS1994946	Newly sequenced	2017	S	S	R				S	S	S	S	R	S
ERS1995100	Newly sequenced		S	S	S				S	S	S	S	S	S
ERS1995103	Newly sequenced		S	S	S				S	S	S	S	S	S
ERS1995104	Newly sequenced	1997	S	S	S				S	S	S	S	S	S
ERS1995106	Newly sequenced		S	S	R				S	R	S	R	S	S
ERS1995112	Newly sequenced		S	S	S				S	S	S	S	R	S
ERS1995113	Newly sequenced		S	S	S				S	S	S	S	S	S
ERS1995114	Newly sequenced		S	S	R				S	S	S	R	S	S
ERS1994947	Newly sequenced	2017	S	S	R				S	S	S	S	R	S
ERS1995115	Newly sequenced	2012	R	R	R				R	R	R	R	R	R
ERS1995116	Newly sequenced		S	S	R				S	S	S	S	S	S
ERS1995117	Newly sequenced		R	R	R				R	R	R	R	R	R
ERS1995118	Newly sequenced		S	S	S				S	S	S	S	S	S
ERS1995119	Newly sequenced		S	S	R				S	R	S	R	S	S
ERS1995122	Newly sequenced	2013	S	S	R				S	R	S	S	R	S
ERS1995124	Newly sequenced		S	S	R				S	S	S	S	S	S
ERS1995126	Newly sequenced	1999	S	S	R				S	R	S	S	R	S
ERS1995127	Newly sequenced		S	S	R				S	S	R	R	S	S
ERS1994948	Newly sequenced	2017	S	R	R				R	S	S	S	R	S
ERS1995128	Newly sequenced		S	S	S				S	S	S	S	S	S
ERS1995131	Newly sequenced		S	S	R				S	S	S	S	R	S
ERS1995132	Newly sequenced		R	S	R				R	R	S	S	S	R
ERS1995133	Newly sequenced		S	S	R				S	S	S	S	S	S
ERS1995137	Newly sequenced	2013	R	R	R				R	R	R	R	S	R
ERS1995138	Newly sequenced	2002	R	R	R				R	R	R	R	S	R
ERS1995140	Newly sequenced		S	S	R				S	S	S	S	S	S
ERS1995141	Newly sequenced	1994	S	S	S				S	S	S	S	S	S
ERS1994950	Newly sequenced	2017	S	S	R				S	S	S	S	S	S
ERS1995146	Newly sequenced		S	S	S				S	S	S	R	S	S
ERS1995150	Newly sequenced	1998	S	S	R				S	S	S	S	S	S
ERS1995152	Newly sequenced	2005	S	S	S				S	S	S	R	R	S
ERS1995155	Newly sequenced	1999	S	S	R				S	S	S	S	R	S
ERS1995156	Newly sequenced		R	S	R				S	R	S	S	S	S
ERS1995157	Newly sequenced	2005	R	S	R				R	R	R	R	S	S
ERS1995162	Newly sequenced		S	S	R				S	S	S	R	R	S
ERS1994951	Newly sequenced	2017	S	S	S				S	S	S	S	S	S
ERS1995167	Newly sequenced	2017	S	S	R				S	S	S	S	S	S
ERS1995168	Newly sequenced	2017	S	S	R				S	S	S	S	S	S
ERS1995170	Newly sequenced	2017	S	S	R				S	S	S	S	S	S
ERS1995171	Newly sequenced	2017	R	R	R				R	R	S	S	R	R
ERS1995172	Newly sequenced	2017	S	S	R				S	S	S	S	S	S
ERS1995173	Newly sequenced	2017	S	S	R				S	S	S	S	S	S
ERS1995174	Newly sequenced	2017	S	S	S				S	S	S	S	S	S
ERS1995175	Newly sequenced	2017	S	S	R				S	S	S	S	S	S
ERS1995176	Newly sequenced	2017	S	S	R				R	S	S	S	S	S
ERS1995177	Newly sequenced	2017	R	S	R				R	R	S	S	S	R
ERS1994952	Newly sequenced	2017	S	S	R				S	S	S	S	S	S
ERS1995178	Newly sequenced	2017	S	S	S				R	S	S	S	S	S
ERS1995179	Newly sequenced	2017	S	S	S				S	S	S	S	S	S
ERS1995180	Newly sequenced	2017	S	S	R				S	R	S	S	R	S
ERS1995181	Newly sequenced	2017	R	R	R				R	R	S	S	R	R
ERS1995182	Newly sequenced	2017	S	S	S				S	S	S	S	S	S
ERS1995184	Newly sequenced	2017	R	S	S				R	R	S	S	S	R
ERS1995185	Newly sequenced	2017	S	S	S				S	S	S	S	S	S
ERS1995186	Newly sequenced	2017	S	S	R				S	S	S	S	S	S
ERS1995187	Newly sequenced	2017	S	S	R				R	R	S	S	S	R
ERS1995188	Newly sequenced	2017	S	S	R				S	S	S	S	S	S
ERS1994956	Newly sequenced	2017	S	S	R				S	S	S	S	S	R
ERS1995189	Newly sequenced	2017	R	S	R				S	S	S	S	S	S
ERS1995192	Newly sequenced	2017	R	R	R				R	R	S	S	R	R
ERS1995193	Newly sequenced	2017	S	S	R				S	S	S	S	R	S
ERS1995194	Newly sequenced	2017	S	S	R				S	S	S	S	S	S
ERS1995195	Newly sequenced	2017	R	R	R				R	R	S	S	R	R
ERS1995197	Newly sequenced	2017	R	S	R				S	S	S	S	R	S
ERS1995198	Newly sequenced	2017	R	S	R				R	R	S	S	R	R
ERS1995199	Newly sequenced	2017	S	S	S				S	S	S	S	S	S
ERS1995200	Newly sequenced	2017	S	S	R				S	S	S	S	S	S
ERS1995201	Newly sequenced	2017	S	S	R				S	S	S	S	S	S
ERS1994958	Newly sequenced	2017	S	S	R				S	S	S	S	S	S
ERS1994919	Newly sequenced	2008	R	R	R				R	R	S	R	R	R
ERS1995202	Newly sequenced	2017	S	S	R				S	S	S	S	R	S
ERS1995203	Newly sequenced	2017	S	S	S				S	S	S	S	S	S
ERS1995206	Newly sequenced		S	S	S				S	S	S	S	S	S
ERS1995210	Newly sequenced	2008	R	R	R				R	R	R	R	R	S
ERS1995213	Newly sequenced	2008	R	R	R				R	R	R	R	R	R
ERS1995214	Newly sequenced	2008	R	R	R				R	R	S	S	R	S
ERS1995215	Newly sequenced	2008	R	R	R				R	R	R	R	R	S
ERS1994961	Newly sequenced	2017	S	S	R				S	S	S	S	S	S
ERS1995216	Newly sequenced	2008	R	R	R				R	R	R	R	R	R
ERS1995217	Newly sequenced	2008	R	R	R				R	R	R	R	R	R
ERS1995218	Newly sequenced	2008	R	R	R				R	R	R	R	R	S
ERS1995219	Newly sequenced	2008	R	R	R				R	R	S	S	R	S
ERS1995220	Newly sequenced	2008	R	R	R				R	R	R	R	R	R
ERS1995221	Newly sequenced	2008	R	R	R				R	R	R	R	S	R
ERS1995223	Newly sequenced	2008	R	R	R				R	R	R	R	R	S
ERS1995224	Newly sequenced	2008	R	R	R				R	R	S	R	R	R
ERS1995225	Newly sequenced	2009	R	R	R				R	R	S	S	R	S
ERS1995227	Newly sequenced	2008	R	S	R				S	R	S	R	S	S
ERS1994963	Newly sequenced	2017	S	S	R				S	S	R	R	S	S
ERS1995229	Newly sequenced	2009	R	R	R				R	R	S	R	R	R
ERS1995231	Newly sequenced	2009	R	R	R				R	R	R	R	R	R
ERS1995232	Newly sequenced	2009	R	R	R				R	R	R	R	R	R
ERS1995233	Newly sequenced	2009	R	R	R				R	R	S	R	R	R
ERS1995235	Newly sequenced	2009	R	R	R				R	R	R	R	R	R
ERS1995236	Newly sequenced	2009	R	R	R				R	R	R	R	R	R
ERS1995238	Newly sequenced	2009	R	R	R				R	R	R	R	R	R
ERS1995239	Newly sequenced	2009	R	R	R				R	R	S	S	R	R
ERS1995240	Newly sequenced	2009	R	R	R				R	R	S	R	R	R
ERS1995241	Newly sequenced	2009	R	R	R				R	R	S	R	R	R
ERS1995242	Newly sequenced	2009	R	R	R				R	R	S	S	S	R
ERS1995244	Newly sequenced	2009	R	R	R				R	R	S	S	R	R
ERS1995245	Newly sequenced	2009	R	R	R				R	R	R	R	R	R
ERS1995248	Newly sequenced	2009	R	R	R				R	R	R	R	R	R
ERS1995250	Newly sequenced	2009	R	R	R				R	R	R	R	R	R
ERS1995252	Newly sequenced	2009	R	R	R				R	R	R	R	R	S
ERS1995253	Newly sequenced	2009	R	R	R				R	R	R	R	R	R
ERS1995254	Newly sequenced	2009	R	R	R				R	R	S	R	R	S
ERS1995255	Newly sequenced	2009	R	R	R				R	R	R	R	R	S
ERS1995256	Newly sequenced	2009	R	R	R				R	R	R	R	R	S
ERS1995258	Newly sequenced	2009	R	R	R				R	R	S	R	S	R
ERS1995259	Newly sequenced	2009	R	R	R				R	R	S	S	R	R
ERS1995260	Newly sequenced	2009	R	R	R				R	R	R	R	R	S
ERS1995262	Newly sequenced	2017	R	R	R				R	R	S	S	S	S
ERS1995286	Newly sequenced	2017	R	R	R				R	R	S	S	S	S
ERS1995287	Newly sequenced	2017	R	S	R				R	R	S	S	S	S
ERS1995288	Newly sequenced	2017	R	R	R				R	R	S	S	R	S
ERS1995291	Newly sequenced	2017	S	S	S				S	S	S	S	S	S
ERS1995293	Newly sequenced	2017	S	S	R				S	S	R	R	S	S
ERS1995297	Newly sequenced	2017	S	S	R				S	S	S	S	S	S
ERS1995264	Newly sequenced	2017	S	S	R				S	S	S	S	S	S
ERS1995265	Newly sequenced	2017	S	S	R				S	S	S	S	S	S
ERS1995269	Newly sequenced	2017	S	S	R				S	S	S	S	S	S
ERS1995270	Newly sequenced	2017	R	R	R				R	S	S	S	S	S
ERS1995273	Newly sequenced	2017	S	S	R				S	R	S	S	S	S
ERS1995274	Newly sequenced	2017	S	S	R				S	S	S	S	S	S
ERS1994970	Newly sequenced		S	S	R				S	S	S	S	S	S
ERS1995275	Newly sequenced	2017	S	S	S				S	S	S	S	S	S
ERS1995276	Newly sequenced	2017	R	S	R				S	R	S	S	S	S
ERS1995277	Newly sequenced	2017	S	S	S				S	S	S	S	S	S
ERS1995279	Newly sequenced	2017	S	S	S				S	S	S	S	S	S
ERS1995280	Newly sequenced	2017	S	S	R				S	S	S	S	S	S
ERS1995281	Newly sequenced	2017	S	S	R				S	S	R	R	S	S
ERS1995282	Newly sequenced	2017	S	S	R				S	R	S	S	R	S
ERS1994918	Newly sequenced	2008	R	R	R				R	R	R	R	R	R
ERS1994920	Newly sequenced	2008	R	R	R				R	R	S	R	R	R
ERS1994921	Newly sequenced	2008	R	R	R				R	R	S	R	S	S
ERS1994922	Newly sequenced	2008	R	R	R				R	R	R	R	R	S
ERS1994923	Newly sequenced	2008	R	R	R				R	R	R	R	R	S
ERS1994924	Newly sequenced	2008	R	S	R				R	R	R	R	R	S
ERS1994927	Newly sequenced	2008	R	R	R				R	R	S	R	S	R
ERS1994928	Newly sequenced	2008	R	R	R				R	R	R	R	R	S
ERS1994932	Newly sequenced	2008	R	R	R				R	R	R	R	R	R
ERS1994934	Newly sequenced	2017	S	S	R				S	S	S	S	S	S
ERS1994935	Newly sequenced	2017	S	S	R				S	S	S	S	S	S
ERS1994936	Newly sequenced	2017	R	R	R				R	R	S	S	S	S
ERS1994938	Newly sequenced	2017	R	S	R				R	R	S	S	S	S
ERS1994940	Newly sequenced	2017	S	S	S				S	S	S	S	S	S
ERS1994941	Newly sequenced	2017	S	S	R				S	S	S	S	S	S
ERS1994942	Newly sequenced	2017	S	S	S				S	S	S	S	S	S
ERS1994949	Newly sequenced	2017	S	S	R				S	S	S	S	R	S
ERS1994953	Newly sequenced	2017	S	S	R				S	S	S	S	R	S
ERS1994954	Newly sequenced	2017	S	R	R				S	R	R	R	S	S
ERS1994955	Newly sequenced	2017	S	S	R				S	S	R	R	R	S
ERS1994957	Newly sequenced	2017	S	S	S				S	S	S	S	S	S
ERS1994959	Newly sequenced	2017	S	S	R				S	S	S	R	S	S
ERS1994960	Newly sequenced	2017	S	S	R				S	S	S	S	R	S
ERS1994962	Newly sequenced	2017	S	S	R				S	R	S	R	S	S
ERS1994965	Newly sequenced	2017	S	S	R				S	S	S	S	S	S
ERS1994980	Newly sequenced		S	S	S				S	S	S	S	S	S
ERS1994925	Newly sequenced	2008	R	R	R				R	R	R	R	R	R
ERS1995017	Newly sequenced	2008	R	R	R				R	R	S	R	S	R
ERS1995018	Newly sequenced	2008	R	R	R				R	R	S	R	S	S
ERS1995019	Newly sequenced	2008	R	R	R				R	R	S	R	R	R
ERS1995021	Newly sequenced	2008	R	R	R				R	R	R	R	R	R
ERS1995023	Newly sequenced	2008	R	R	R				R	R	R	R	R	R
ERS1995029	Newly sequenced		S	S	R				S	S	S	S	S	S
ERS1995059	Newly sequenced		R	S	R				R	R	S	S	R	S
ERS1995105	Newly sequenced	2008	S	S	S				S	S	S	S	S	S
ERS1995107	Newly sequenced		S	S	R				S	S	S	S	S	S
ERS1995110	Newly sequenced	1998	S	S	S				S	S	S	S	S	S
ERS1995111	Newly sequenced		R	R	R				R	R	R	R	R	R
ERS1995120	Newly sequenced		S	S	R				S	S	S	S	S	S
ERS1995123	Newly sequenced		S	R	R				S	S	R	S	S	S
ERS1995134	Newly sequenced	1999	S	S	R				S	S	S	R	R	S
ERS1995135	Newly sequenced	2007	R	R	R				R	R	S	R	R	R
ERS1995136	Newly sequenced		R	S	R				R	R	S	S	S	S
ERS1995139	Newly sequenced		S	S	R				S	S	S	S	S	S
ERS1995144	Newly sequenced		S	R	R				R	S	R	R	S	S
ERS1995145	Newly sequenced	2007	R	R	R				R	R	S	R	R	R
ERS1995148	Newly sequenced	1998	R	S	R				S	S	S	S	S	S
ERS1995149	Newly sequenced	2013	S	S	R				S	S	S	S	S	S
ERS1995151	Newly sequenced	1977	S	S	R				S	S	R	R	S	S
ERS1995153	Newly sequenced	2005	R	R	R				R	R	R	R	R	R
ERS1995154	Newly sequenced		R	R	R				R	R	R	R	R	S
ERS1995159	Newly sequenced	2005	R	R	R				R	R	R	R	R	S
ERS1994979	Newly sequenced		S	S	R				S	S	S	S	S	S
ERS1995160	Newly sequenced		S	S	R				S	S	R	R	R	S
ERS1995161	Newly sequenced	2014	S	S	R				S	S	S	S	S	S
ERS1995163	Newly sequenced	1999	S	S	R				S	S	S	S	S	S
ERS1995164	Newly sequenced	1970	S	R	R				R	R	R	R	R	S
ERS1995165	Newly sequenced		S	S	S				S	S	S	S	S	S
ERS1995166	Newly sequenced	2005	R	R	R				R	R	R	R	R	S
ERS1995183	Newly sequenced	2017	S	S	R				S	S	S	S	S	S
ERS1995190	Newly sequenced	2017	S	S	S				S	S	S	S	S	S
ERS1995196	Newly sequenced	2017	S	S	R				S	S	S	S	R	S
ERS1995207	Newly sequenced		S	S	S				S	S	S	S	S	S
ERS1995208	Newly sequenced	2008	R	R	R				R	R	S	S	R	S
ERS1995209	Newly sequenced	2008	R	R	R				R	R	S	S	S	S
ERS1995211	Newly sequenced	2008	R	R	R				R	R	S	R	R	R
ERS1995222	Newly sequenced	2008	R	R	R				R	R	S	S	R	S
ERS1995226	Newly sequenced	2009	R	R	R				R	R	R	R	R	R
ERS1995228	Newly sequenced	2008	R	R	R				R	R	S	S	S	S
ERS1995230	Newly sequenced	2009	R	R	R				R	R	R	R	R	R
ERS1995237	Newly sequenced	2009	R	R	R				R	R	S	R	S	R
ERS1995243	Newly sequenced	2009	R	R	R				R	R	S	S	R	S
ERS1995244	Newly sequenced	2009	R	R	R				R	R	R	R	R	R
ERS1995247	Newly sequenced	2009	R	R	R				R	R	S	R	R	S
ERS1995249	Newly sequenced	2009	R	R	R				R	R	S	S	R	R
ERS1995251	Newly sequenced	2009	R	R	R				R	R	S	S	S	S
ERS1995257	Newly sequenced	2009	R	R	R				R	R	S	S	R	R
ERS1995261	Newly sequenced	2017	S	S	R				S	S	S	S	S	S
ERS1995263	Newly sequenced	2017	S	S	R				S	R	S	S	S	S
ERS1995289	Newly sequenced	2017	S	S	S				S	S	S	S	S	S
ERS1995292	Newly sequenced	2017	S	S	R				S	S	S	S	S	S
ERS1995295	Newly sequenced	2017	S	S	R				S	S	S	S	S	S
ERS1995266	Newly sequenced	2017	S	S	R				S	S	S	S	S	S
ERS1995267	Newly sequenced	2017	S	S	R				S	S	S	S	S	S
ERS1995271	Newly sequenced	2017	S	S	R				S	S	S	S	S	S
ERS1995278	Newly sequenced	2017	S	S	R				S	S	S	S	S	S
ERS1995283	Newly sequenced	2017	S	S	R				S	S	S	S	S	S
ERS1995284	Newly sequenced	2017	S	S	R				S	S	S	S	S	S
ERS1995285	Newly sequenced	2017	S	S	R				S	S	S	S	S	S
ERS1995299	Newly sequenced	2017	S	S	S				S	S	S	S	S	S
ERS1995300	Newly sequenced	2017	S	S	R				S	S	S	R	S	S
ERS1994926	Newly sequenced	2008	R	R	R				R	R	R	R	R	S
ERS1994996	Newly sequenced		S	S	R				S	S	S	S	R	S
ERS1994929	Newly sequenced	2008	R	R	R				R	R	S	S	R	R
ERS1995013	Newly sequenced		S	S	R				S	S	S	S	S	S
ERS1995020	Newly sequenced	2008	R	R	R				R	R	R	R	R	R
ERS1995022	Newly sequenced	2008	R	R	R				R	R	R	R	R	S
ERS1994930	Newly sequenced	2008	R	R	R				R	R	S	S	R	R
ERS1994931	Newly sequenced	2008	R	R	R				R	R	S	S	R	S
ERS1994933	Newly sequenced	2008	R	R	R				R	R	S	R	R	R
ERS1995057	Newly sequenced		S	S	S				S	S	S	S	S	S
ERS1994937	Newly sequenced	2017	S	S	R				R	S	S	S	S	S
ERS1995058	Newly sequenced		S	S	S				S	S	R	R	S	S
ERS1995060	Newly sequenced		S	S	S				S	S	S	S	S	S
ERS1995061	Newly sequenced		S	S	R				S	S	S	S	S	S
ERS1995062	Newly sequenced		S	S	R				S	S	S	S	S	S
ERS1995064	Newly sequenced		S	S	S				S	S	S	S	S	S
ERS1995065	Newly sequenced		S	S	R				S	S	S	S	S	S
ERS1995066	Newly sequenced		S	S	S				S	S	S	S	S	S
ERS1995067	Newly sequenced		S	S	S				S	S	S	R	S	S
ERS1995068	Newly sequenced		S	S	R				S	S	S	S	S	S
ERS1995069	Newly sequenced		S	S	R				S	S	S	S	S	S
ERS1994939	Newly sequenced	2017	S	S	R				S	S	S	S	S	S
