# Supplementary material for: Predicting antimicrobial resistance in E. coli with discriminative position fused deep learning classifier
Source: Comput Struct Biotechnol J. 2023 Dec 29;23:559–65. doi: 10.1016/j.csbj.2023.12.041 (PMC10809114; doi:10.1016/j.csbj.2023.12.041)
Supplement: Supplementary file 3 — Supplementary material [file mmc3.xlsx]

## Sheet: Sheet1
Category	antimicrobial	Metric	Traditional ML methods			Deep learning methods
			RF	SVM	LR	CNN	ATT	ATT+POS
Aminoglycoside	TBM	Precision	0.701625	0.697229	0.69775	0.779	0.748	0.769
		Recall	0.743436	0.737541	0.737669	0.726	0.735	0.788
		F-score	0.685628	0.677709	0.677765	0.737	0.74	0.77
		MCC	0.442991	0.432796	0.433486	0.333	0.342	0.355
		AUROC	0.743436	0.737541	0.737669	0.738	0.575	0.827
		AUPRC	0.46167	0.454686	0.455201	0.676	0.54	0.79
	GEN	Precision	0.71293	0.695173	0.710922	0.694	0.819	0.881
		Recall	0.780739	0.775422	0.787178	0.833	0.852	0.89
		F-score	0.736302	0.720555	0.736988	0.758	0.814	0.872
		MCC	0.488567	0.463525	0.492044	0.243	0.224	0.436
		AUROC	0.780739	0.775422	0.787178	0.834	0.84	0.846
		AUPRC	0.370749	0.34831	0.371677	0.744	0.714	0.788
Quinolone	CIP	Precision	0.86159	0.84767	0.850248	0.914	0.933	0.977
		Recall	0.901863	0.89878	0.898659	0.915	0.933	0.976
		F-score	0.878488	0.867907	0.869999	0.914	0.933	0.975
		MCC	0.762185	0.744435	0.747174	0.804	0.791	0.893
		AUROC	0.901863	0.89878	0.898659	0.942	0.908	0.962
		AUPRC	0.698838	0.675755	0.679378	0.928	0.899	0.966
β-Lactamase inhibitors	AMC	Precision	0.640601	0.629114	0.633002	0.705	0.696	0.735
		Recall	0.648974	0.632347	0.63695	0.697	0.712	0.742
		F-score	0.58679	0.564279	0.569254	0.632	0.678	0.742
		MCC	0.289403	0.261403	0.269879	0.26	0.335	0.323
		AUROC	0.648974	0.632347	0.63695	0.659	0.688	0.709
		AUPRC	0.416295	0.403611	0.406881	0.655	0.655	0.702
	TZP	Precision	0.521311	0.475541	0.507366	0.894	0.882	0.936
		Recall	0.517322	0.49661	0.512426	0.845	0.939	0.945
		F-score	0.514801	0.485715	0.508101	0.919	0.91	0.928
		MCC	0.0481274	-0.00663555	0.0191269	0.275	0.313	0.436
		AUROC	0.517322	0.49661	0.512426	0.485	0.49	0.701
		AUPRC	0.0702795	0.0633478	0.0659932	0.507	0.5	0.658
Cephalosporins	CXM	Precision	0.675399	0.647322	0.649082	0.604	0.767	0.817
		Recall	0.729843	0.702603	0.704232	0.727	0.776	0.824
		F-score	0.679563	0.642209	0.64694	0.64	0.77	0.816
		MCC	0.401086	0.345273	0.348763	-0.01	0.508	0.542
		AUROC	0.729843	0.702603	0.704232	0.755	0.728	0.785
		AUPRC	0.390434	0.354102	0.356197	0.67	0.713	0.766
	CET	Precision	0.766911	0.753368	0.753368	0.762	0.777	0.85
		Recall	0.774409	0.753918	0.753918	0.699	0.77	0.832
		F-score	0.747642	0.718901	0.718901	0.697	0.773	0.836
		MCC	0.541113	0.507115	0.507115	0.536	0.478	0.559
		AUROC	0.774409	0.753918	0.753918	0.816	0.861	0.842
		AUPRC	0.604058	0.578877	0.578877	0.803	0.831	0.825
	CTX	Precision	0.736307	0.733787	0.733142	0.895	0.885	0.889
		Recall	0.84094	0.839743	0.839307	0.889	0.976	0.889
		F-score	0.765216	0.762491	0.7618	0.892	0.88	0.884
		MCC	0.567427	0.563426	0.56227	0.669	0.453	0.741
		AUROC	0.84094	0.839743	0.839307	0.917	0.859	0.94
		AUPRC	0.444507	0.440258	0.439446	0.838	0.801	0.935
	CTZ	Precision	0.699442	0.665697	0.677464	0.838	0.883	0.885
		Recall	0.738581	0.72623	0.731289	0.888	0.903	0.906
		F-score	0.714143	0.685357	0.696354	0.851	0.88	0.886
		MCC	0.43502	0.386019	0.404086	0.174	0.426	0.437
		AUROC	0.738581	0.72623	0.731289	0.808	0.837	0.775
		AUPRC	0.291477	0.253887	0.267044	0.616	0.708	0.667
Sulfonamides	TMP	Precision	0.750147	0.733602	0.734976	0.725	0.733	0.775
		Recall	0.71167	0.68612	0.688852	0.726	0.735	0.77
		F-score	0.696537	0.665047	0.668632	0.724	0.733	0.771
		MCC	0.460065	0.416556	0.420938	0.41	0.475	0.479
		AUROC	0.71167	0.68612	0.688852	0.811	0.822	0.813
		AUPRC	0.636315	0.615412	0.617641	0.804	0.813	0.805
Penicillins	AMP	Precision	0.631678	0.638632	0.631165	0.797	0.793	0.76
		Recall	0.669379	0.676725	0.668078	0.779	0.699	0.735
		F-score	0.613377	0.601788	0.60144	0.785	0.605	0.685
		MCC	0.298645	0.313027	0.296933	0.501	0.356	0.306
		AUROC	0.669379	0.676725	0.668078	0.798	0.769	0.782
		AUPRC	0.811913	0.817692	0.812169	0.773	0.749	0.762
	AMX	Precision	0.636173	0.627734	0.634721	0.667	0.641	0.671
		Recall	0.624464	0.614121	0.621752	0.661	0.638	0.67
		F-score	0.568953	0.554631	0.563942	0.663	0.639	0.67
		MCC	0.260141	0.241298	0.255907	0.143	0.362	0.284
		AUROC	0.624464	0.614121	0.621752	0.704	0.705	0.701
		AUPRC	0.701357	0.694426	0.699631	0.675	0.666	0.674
