# Supplementary material for: Predicting antimicrobial resistance in E. coli with discriminative position fused deep learning classifier
Source: Comput Struct Biotechnol J. 2023 Dec 29;23:559–65. doi: 10.1016/j.csbj.2023.12.041 (PMC10809114; doi:10.1016/j.csbj.2023.12.041)
Supplement: Supplementary file 4 — Supplementary material [file mmc4.xlsx]

## Sheet: Supplementary Table3
study_accession	sample_accession	generated_ftp	sample_title
PRJEB45963	SAMEA2204233	ftp.sra.ebi.ac.uk/vol1/sequence/ERZ316/ERZ3164298/contig.fa.gz	11658_5#2
PRJEB45963	SAMEA2204229	ftp.sra.ebi.ac.uk/vol1/sequence/ERZ316/ERZ3164300/contig.fa.gz	11658_4#1
PRJEB45963	SAMEA2204234	ftp.sra.ebi.ac.uk/vol1/sequence/ERZ316/ERZ3164301/contig.fa.gz	11658_6#1
PRJEB45963	SAMEA2204235	ftp.sra.ebi.ac.uk/vol1/sequence/ERZ316/ERZ3164303/contig.fa.gz	11658_5#3
PRJEB45963	SAMEA2204232	ftp.sra.ebi.ac.uk/vol1/sequence/ERZ316/ERZ3164304/contig.fa.gz	11658_5#1
PRJEB45963	SAMEA2204236	ftp.sra.ebi.ac.uk/vol1/sequence/ERZ316/ERZ3164305/contig.fa.gz	11658_4#3
PRJEB45963	SAMEA2204231	ftp.sra.ebi.ac.uk/vol1/sequence/ERZ316/ERZ3164307/contig.fa.gz	11658_4#2
PRJEB45963	SAMEA2204230	ftp.sra.ebi.ac.uk/vol1/sequence/ERZ316/ERZ3164308/contig.fa.gz	11657_5#1
PRJEB45963	SAMEA2204238	ftp.sra.ebi.ac.uk/vol1/sequence/ERZ316/ERZ3164309/contig.fa.gz	11657_5#2
PRJEB45963	SAMEA2204237	ftp.sra.ebi.ac.uk/vol1/sequence/ERZ316/ERZ3164310/contig.fa.gz	11658_5#4
PRJEB45963	SAMEA2204240	ftp.sra.ebi.ac.uk/vol1/sequence/ERZ316/ERZ3164314/contig.fa.gz	11658_6#3
PRJEB45963	SAMEA2204242	ftp.sra.ebi.ac.uk/vol1/sequence/ERZ316/ERZ3164315/contig.fa.gz	11791_7#1
PRJEB45963	SAMEA2204243	ftp.sra.ebi.ac.uk/vol1/sequence/ERZ316/ERZ3164316/contig.fa.gz	11791_7#2
PRJEB45963	SAMEA2204246	ftp.sra.ebi.ac.uk/vol1/sequence/ERZ316/ERZ3164318/contig.fa.gz	11791_6#1
PRJEB45963	SAMEA2204239	ftp.sra.ebi.ac.uk/vol1/sequence/ERZ316/ERZ3164319/contig.fa.gz	11658_6#2
PRJEB45963	SAMEA2204241	ftp.sra.ebi.ac.uk/vol1/sequence/ERZ316/ERZ3164320/contig.fa.gz	11658_5#5
PRJEB45963	SAMEA2204244	ftp.sra.ebi.ac.uk/vol1/sequence/ERZ316/ERZ3164321/contig.fa.gz	11657_5#3
PRJEB45963	SAMEA2204245	ftp.sra.ebi.ac.uk/vol1/sequence/ERZ316/ERZ3164322/contig.fa.gz	11658_6#4
PRJEB45963	SAMEA2204247	ftp.sra.ebi.ac.uk/vol1/sequence/ERZ316/ERZ3164323/contig.fa.gz	11658_6#5
PRJEB45963	SAMEA2204248	ftp.sra.ebi.ac.uk/vol1/sequence/ERZ316/ERZ3164325/contig.fa.gz	11658_7#1
PRJEB45963	SAMEA2204249	ftp.sra.ebi.ac.uk/vol1/sequence/ERZ316/ERZ3164326/contig.fa.gz	11658_8#24
PRJEB45963	SAMEA2204250	ftp.sra.ebi.ac.uk/vol1/sequence/ERZ316/ERZ3164328/contig.fa.gz	11791_7#3
PRJEB45963	SAMEA2204255	ftp.sra.ebi.ac.uk/vol1/sequence/ERZ316/ERZ3164330/contig.fa.gz	11658_4#5
PRJEB45963	SAMEA2204251	ftp.sra.ebi.ac.uk/vol1/sequence/ERZ316/ERZ3164331/contig.fa.gz	11658_5#6
PRJEB45963	SAMEA2204253	ftp.sra.ebi.ac.uk/vol1/sequence/ERZ316/ERZ3164333/contig.fa.gz	11658_5#8
PRJEB45963	SAMEA2204254	ftp.sra.ebi.ac.uk/vol1/sequence/ERZ316/ERZ3164334/contig.fa.gz	11658_4#4
PRJEB45963	SAMEA2204256	ftp.sra.ebi.ac.uk/vol1/sequence/ERZ316/ERZ3164336/contig.fa.gz	11791_7#4
PRJEB45963	SAMEA2204257	ftp.sra.ebi.ac.uk/vol1/sequence/ERZ316/ERZ3164337/contig.fa.gz	11791_7#5
PRJEB45963	SAMEA2204258	ftp.sra.ebi.ac.uk/vol1/sequence/ERZ316/ERZ3164338/contig.fa.gz	11658_5#9
PRJEB45963	SAMEA2204252	ftp.sra.ebi.ac.uk/vol1/sequence/ERZ316/ERZ3164339/contig.fa.gz	11658_5#7
PRJEB45963	SAMEA2204259	ftp.sra.ebi.ac.uk/vol1/sequence/ERZ316/ERZ3164341/contig.fa.gz	11791_7#6
PRJEB45963	SAMEA2204260	ftp.sra.ebi.ac.uk/vol1/sequence/ERZ316/ERZ3164343/contig.fa.gz	11657_5#4
PRJEB45963	SAMEA2204262	ftp.sra.ebi.ac.uk/vol1/sequence/ERZ316/ERZ3164344/contig.fa.gz	11658_5#10
PRJEB45963	SAMEA2204261	ftp.sra.ebi.ac.uk/vol1/sequence/ERZ316/ERZ3164345/contig.fa.gz	11657_6#1
PRJEB45963	SAMEA2204263	ftp.sra.ebi.ac.uk/vol1/sequence/ERZ316/ERZ3164346/contig.fa.gz	11658_7#2
PRJEB45963	SAMEA2204264	ftp.sra.ebi.ac.uk/vol1/sequence/ERZ316/ERZ3164349/contig.fa.gz	11658_5#11
PRJEB45963	SAMEA2204266	ftp.sra.ebi.ac.uk/vol1/sequence/ERZ316/ERZ3164350/contig.fa.gz	11658_7#4
PRJEB45963	SAMEA2204267	ftp.sra.ebi.ac.uk/vol1/sequence/ERZ316/ERZ3164351/contig.fa.gz	11658_8#25
PRJEB45963	SAMEA2204265	ftp.sra.ebi.ac.uk/vol1/sequence/ERZ316/ERZ3164352/contig.fa.gz	11658_7#3
PRJEB45963	SAMEA2204268	ftp.sra.ebi.ac.uk/vol1/sequence/ERZ316/ERZ3164353/contig.fa.gz	11658_6#6
PRJEB45963	SAMEA2204269	ftp.sra.ebi.ac.uk/vol1/sequence/ERZ316/ERZ3164354/contig.fa.gz	11658_7#5
PRJEB45963	SAMEA2204272	ftp.sra.ebi.ac.uk/vol1/sequence/ERZ316/ERZ3164355/contig.fa.gz	11658_5#12
PRJEB45963	SAMEA2204271	ftp.sra.ebi.ac.uk/vol1/sequence/ERZ316/ERZ3164356/contig.fa.gz	11658_8#26
PRJEB45963	SAMEA2204270	ftp.sra.ebi.ac.uk/vol1/sequence/ERZ316/ERZ3164357/contig.fa.gz	11658_6#7
PRJEB45963	SAMEA2204277	ftp.sra.ebi.ac.uk/vol1/sequence/ERZ316/ERZ3164361/contig.fa.gz	11657_5#5
PRJEB45963	SAMEA2204276	ftp.sra.ebi.ac.uk/vol1/sequence/ERZ316/ERZ3164362/contig.fa.gz	11658_5#14
PRJEB45963	SAMEA2204273	ftp.sra.ebi.ac.uk/vol1/sequence/ERZ316/ERZ3164363/contig.fa.gz	11658_6#8
PRJEB45963	SAMEA2204274	ftp.sra.ebi.ac.uk/vol1/sequence/ERZ316/ERZ3164364/contig.fa.gz	11658_5#13
PRJEB45963	SAMEA2204275	ftp.sra.ebi.ac.uk/vol1/sequence/ERZ316/ERZ3164366/contig.fa.gz	11658_6#9
PRJEB45963	SAMEA2204279	ftp.sra.ebi.ac.uk/vol1/sequence/ERZ316/ERZ3164367/contig.fa.gz	11791_7#7
PRJEB45963	SAMEA2204278	ftp.sra.ebi.ac.uk/vol1/sequence/ERZ316/ERZ3164368/contig.fa.gz	11658_3#1
PRJEB45963	SAMEA2204281	ftp.sra.ebi.ac.uk/vol1/sequence/ERZ316/ERZ3164369/contig.fa.gz	11658_6#11
PRJEB45963	SAMEA2204280	ftp.sra.ebi.ac.uk/vol1/sequence/ERZ316/ERZ3164370/contig.fa.gz	11658_6#10
PRJEB45963	SAMEA2204284	ftp.sra.ebi.ac.uk/vol1/sequence/ERZ316/ERZ3164374/contig.fa.gz	11658_8#27
PRJEB45963	SAMEA2204282	ftp.sra.ebi.ac.uk/vol1/sequence/ERZ316/ERZ3164375/contig.fa.gz	11679_4#1
PRJEB45963	SAMEA2204283	ftp.sra.ebi.ac.uk/vol1/sequence/ERZ316/ERZ3164376/contig.fa.gz	11658_6#12
PRJEB45963	SAMEA2204285	ftp.sra.ebi.ac.uk/vol1/sequence/ERZ316/ERZ3164377/contig.fa.gz	11791_6#2
PRJEB45963	SAMEA2204286	ftp.sra.ebi.ac.uk/vol1/sequence/ERZ316/ERZ3164378/contig.fa.gz	11658_7#6
PRJEB45963	SAMEA2204287	ftp.sra.ebi.ac.uk/vol1/sequence/ERZ316/ERZ3164379/contig.fa.gz	11791_7#9
PRJEB45963	SAMEA2204290	ftp.sra.ebi.ac.uk/vol1/sequence/ERZ316/ERZ3164380/contig.fa.gz	11658_5#15
PRJEB45963	SAMEA2204288	ftp.sra.ebi.ac.uk/vol1/sequence/ERZ316/ERZ3164381/contig.fa.gz	11791_7#10
PRJEB45963	SAMEA2204289	ftp.sra.ebi.ac.uk/vol1/sequence/ERZ316/ERZ3164383/contig.fa.gz	11658_7#7
PRJEB45963	SAMEA2204293	ftp.sra.ebi.ac.uk/vol1/sequence/ERZ316/ERZ3164386/contig.fa.gz	11658_4#6
PRJEB45963	SAMEA2204292	ftp.sra.ebi.ac.uk/vol1/sequence/ERZ316/ERZ3164387/contig.fa.gz	11791_7#12
PRJEB45963	SAMEA2204291	ftp.sra.ebi.ac.uk/vol1/sequence/ERZ316/ERZ3164388/contig.fa.gz	11791_7#11
PRJEB45963	SAMEA2204298	ftp.sra.ebi.ac.uk/vol1/sequence/ERZ316/ERZ3164389/contig.fa.gz	11658_8#28
PRJEB45963	SAMEA2204294	ftp.sra.ebi.ac.uk/vol1/sequence/ERZ316/ERZ3164390/contig.fa.gz	11658_6#13
PRJEB45963	SAMEA2204295	ftp.sra.ebi.ac.uk/vol1/sequence/ERZ316/ERZ3164391/contig.fa.gz	11657_6#2
PRJEB45963	SAMEA2204299	ftp.sra.ebi.ac.uk/vol1/sequence/ERZ316/ERZ3164392/contig.fa.gz	11658_8#29
PRJEB45963	SAMEA2204297	ftp.sra.ebi.ac.uk/vol1/sequence/ERZ316/ERZ3164393/contig.fa.gz	11658_6#15
PRJEB45963	SAMEA2204296	ftp.sra.ebi.ac.uk/vol1/sequence/ERZ316/ERZ3164394/contig.fa.gz	11658_6#14
PRJEB45963	SAMEA2204305	ftp.sra.ebi.ac.uk/vol1/sequence/ERZ316/ERZ3164398/contig.fa.gz	11658_8#31
PRJEB45963	SAMEA2204301	ftp.sra.ebi.ac.uk/vol1/sequence/ERZ316/ERZ3164399/contig.fa.gz	11658_5#16
PRJEB45963	SAMEA2204302	ftp.sra.ebi.ac.uk/vol1/sequence/ERZ316/ERZ3164400/contig.fa.gz	11658_6#16
PRJEB45963	SAMEA2204304	ftp.sra.ebi.ac.uk/vol1/sequence/ERZ316/ERZ3164401/contig.fa.gz	11658_8#30
PRJEB45963	SAMEA2204306	ftp.sra.ebi.ac.uk/vol1/sequence/ERZ316/ERZ3164402/contig.fa.gz	11791_7#13
PRJEB45963	SAMEA2204308	ftp.sra.ebi.ac.uk/vol1/sequence/ERZ316/ERZ3164403/contig.fa.gz	11658_7#10
PRJEB45963	SAMEA2204300	ftp.sra.ebi.ac.uk/vol1/sequence/ERZ316/ERZ3164404/contig.fa.gz	11658_7#8
PRJEB45963	SAMEA2204307	ftp.sra.ebi.ac.uk/vol1/sequence/ERZ316/ERZ3164405/contig.fa.gz	11791_7#14
PRJEB45963	SAMEA2204303	ftp.sra.ebi.ac.uk/vol1/sequence/ERZ316/ERZ3164406/contig.fa.gz	11658_7#9
PRJEB45963	SAMEA2204310	ftp.sra.ebi.ac.uk/vol1/sequence/ERZ316/ERZ3164410/contig.fa.gz	11791_7#15
PRJEB45963	SAMEA2204311	ftp.sra.ebi.ac.uk/vol1/sequence/ERZ316/ERZ3164413/contig.fa.gz	11658_5#17
PRJEB45963	SAMEA2204312	ftp.sra.ebi.ac.uk/vol1/sequence/ERZ316/ERZ3164414/contig.fa.gz	11658_5#18
PRJEB45963	SAMEA2204315	ftp.sra.ebi.ac.uk/vol1/sequence/ERZ316/ERZ3164415/contig.fa.gz	11658_4#7
PRJEB45963	SAMEA2204309	ftp.sra.ebi.ac.uk/vol1/sequence/ERZ316/ERZ3164416/contig.fa.gz	11658_6#17
PRJEB45963	SAMEA2204313	ftp.sra.ebi.ac.uk/vol1/sequence/ERZ316/ERZ3164417/contig.fa.gz	11658_7#11
PRJEB45963	SAMEA2204314	ftp.sra.ebi.ac.uk/vol1/sequence/ERZ316/ERZ3164418/contig.fa.gz	11658_6#18
PRJEB45963	SAMEA2204317	ftp.sra.ebi.ac.uk/vol1/sequence/ERZ316/ERZ3164419/contig.fa.gz	11658_6#19
PRJEB45963	SAMEA2204325	ftp.sra.ebi.ac.uk/vol1/sequence/ERZ316/ERZ3164423/contig.fa.gz	11657_6#3
PRJEB45963	SAMEA2204323	ftp.sra.ebi.ac.uk/vol1/sequence/ERZ316/ERZ3164424/contig.fa.gz	11658_7#13
PRJEB45963	SAMEA2204321	ftp.sra.ebi.ac.uk/vol1/sequence/ERZ316/ERZ3164425/contig.fa.gz	11658_4#8
PRJEB45963	SAMEA2204320	ftp.sra.ebi.ac.uk/vol1/sequence/ERZ316/ERZ3164426/contig.fa.gz	11658_5#19
PRJEB45963	SAMEA2204322	ftp.sra.ebi.ac.uk/vol1/sequence/ERZ316/ERZ3164427/contig.fa.gz	11658_8#32
PRJEB45963	SAMEA2204326	ftp.sra.ebi.ac.uk/vol1/sequence/ERZ316/ERZ3164428/contig.fa.gz	11679_5#1
PRJEB45963	SAMEA2204319	ftp.sra.ebi.ac.uk/vol1/sequence/ERZ316/ERZ3164429/contig.fa.gz	11658_6#20
PRJEB45963	SAMEA2204324	ftp.sra.ebi.ac.uk/vol1/sequence/ERZ316/ERZ3164430/contig.fa.gz	11658_4#9
PRJEB45963	SAMEA2204318	ftp.sra.ebi.ac.uk/vol1/sequence/ERZ316/ERZ3164431/contig.fa.gz	11791_6#3
PRJEB45963	SAMEA2204328	ftp.sra.ebi.ac.uk/vol1/sequence/ERZ316/ERZ3164435/contig.fa.gz	11658_5#21
PRJEB45963	SAMEA2204332	ftp.sra.ebi.ac.uk/vol1/sequence/ERZ316/ERZ3164436/contig.fa.gz	11658_8#33
PRJEB45963	SAMEA2204330	ftp.sra.ebi.ac.uk/vol1/sequence/ERZ316/ERZ3164438/contig.fa.gz	11658_5#23
PRJEB45963	SAMEA2204329	ftp.sra.ebi.ac.uk/vol1/sequence/ERZ316/ERZ3164439/contig.fa.gz	11658_5#22
PRJEB45963	SAMEA2204333	ftp.sra.ebi.ac.uk/vol1/sequence/ERZ316/ERZ3164440/contig.fa.gz	11658_8#34
PRJEB45963	SAMEA2204335	ftp.sra.ebi.ac.uk/vol1/sequence/ERZ316/ERZ3164441/contig.fa.gz	11658_5#25
PRJEB45963	SAMEA2204334	ftp.sra.ebi.ac.uk/vol1/sequence/ERZ316/ERZ3164442/contig.fa.gz	11657_6#4
PRJEB45963	SAMEA2204327	ftp.sra.ebi.ac.uk/vol1/sequence/ERZ316/ERZ3164443/contig.fa.gz	11658_5#20
PRJEB45963	SAMEA2204339	ftp.sra.ebi.ac.uk/vol1/sequence/ERZ316/ERZ3164448/contig.fa.gz	11658_5#26
PRJEB45963	SAMEA2204341	ftp.sra.ebi.ac.uk/vol1/sequence/ERZ316/ERZ3164449/contig.fa.gz	11791_6#4
PRJEB45963	SAMEA2204343	ftp.sra.ebi.ac.uk/vol1/sequence/ERZ316/ERZ3164450/contig.fa.gz	11791_6#5
PRJEB45963	SAMEA2204337	ftp.sra.ebi.ac.uk/vol1/sequence/ERZ316/ERZ3164451/contig.fa.gz	11658_6#21
PRJEB45963	SAMEA2204338	ftp.sra.ebi.ac.uk/vol1/sequence/ERZ316/ERZ3164452/contig.fa.gz	11658_7#14
PRJEB45963	SAMEA2204340	ftp.sra.ebi.ac.uk/vol1/sequence/ERZ316/ERZ3164453/contig.fa.gz	11658_5#27
PRJEB45963	SAMEA2204336	ftp.sra.ebi.ac.uk/vol1/sequence/ERZ316/ERZ3164454/contig.fa.gz	11658_4#10
PRJEB45963	SAMEA2204342	ftp.sra.ebi.ac.uk/vol1/sequence/ERZ316/ERZ3164455/contig.fa.gz	11658_7#15
PRJEB45963	SAMEA2204344	ftp.sra.ebi.ac.uk/vol1/sequence/ERZ316/ERZ3164456/contig.fa.gz	11658_5#28
PRJEB45963	SAMEA2204349	ftp.sra.ebi.ac.uk/vol1/sequence/ERZ316/ERZ3164461/contig.fa.gz	11658_4#12
PRJEB45963	SAMEA2204353	ftp.sra.ebi.ac.uk/vol1/sequence/ERZ316/ERZ3164462/contig.fa.gz	11658_5#30
PRJEB45963	SAMEA2204347	ftp.sra.ebi.ac.uk/vol1/sequence/ERZ316/ERZ3164463/contig.fa.gz	11658_4#11
PRJEB45963	SAMEA2204352	ftp.sra.ebi.ac.uk/vol1/sequence/ERZ316/ERZ3164464/contig.fa.gz	11658_4#14
PRJEB45963	SAMEA2204350	ftp.sra.ebi.ac.uk/vol1/sequence/ERZ316/ERZ3164465/contig.fa.gz	11658_4#13
PRJEB45963	SAMEA2204351	ftp.sra.ebi.ac.uk/vol1/sequence/ERZ316/ERZ3164466/contig.fa.gz	11658_6#23
PRJEB45963	SAMEA2204346	ftp.sra.ebi.ac.uk/vol1/sequence/ERZ316/ERZ3164467/contig.fa.gz	11658_6#22
PRJEB45963	SAMEA2204345	ftp.sra.ebi.ac.uk/vol1/sequence/ERZ316/ERZ3164468/contig.fa.gz	11791_7#16
PRJEB45963	SAMEA2204348	ftp.sra.ebi.ac.uk/vol1/sequence/ERZ316/ERZ3164469/contig.fa.gz	11658_5#29
PRJEB45963	SAMEA2204360	ftp.sra.ebi.ac.uk/vol1/sequence/ERZ316/ERZ3164473/contig.fa.gz	11657_6#5
PRJEB45963	SAMEA2204358	ftp.sra.ebi.ac.uk/vol1/sequence/ERZ316/ERZ3164474/contig.fa.gz	11658_7#17
PRJEB45963	SAMEA2204354	ftp.sra.ebi.ac.uk/vol1/sequence/ERZ316/ERZ3164475/contig.fa.gz	11658_7#16
PRJEB45963	SAMEA2204356	ftp.sra.ebi.ac.uk/vol1/sequence/ERZ316/ERZ3164476/contig.fa.gz	11658_5#31
PRJEB45963	SAMEA2204355	ftp.sra.ebi.ac.uk/vol1/sequence/ERZ316/ERZ3164477/contig.fa.gz	11658_8#35
PRJEB45963	SAMEA2204359	ftp.sra.ebi.ac.uk/vol1/sequence/ERZ316/ERZ3164478/contig.fa.gz	11791_7#18
PRJEB45963	SAMEA2204362	ftp.sra.ebi.ac.uk/vol1/sequence/ERZ316/ERZ3164479/contig.fa.gz	11657_5#6
PRJEB45963	SAMEA2204361	ftp.sra.ebi.ac.uk/vol1/sequence/ERZ316/ERZ3164480/contig.fa.gz	11658_4#15
PRJEB45963	SAMEA2204357	ftp.sra.ebi.ac.uk/vol1/sequence/ERZ316/ERZ3164481/contig.fa.gz	11791_7#17
PRJEB45963	SAMEA2204365	ftp.sra.ebi.ac.uk/vol1/sequence/ERZ316/ERZ3164485/contig.fa.gz	11658_6#24
PRJEB45963	SAMEA2204363	ftp.sra.ebi.ac.uk/vol1/sequence/ERZ316/ERZ3164486/contig.fa.gz	11657_6#6
PRJEB45963	SAMEA2204367	ftp.sra.ebi.ac.uk/vol1/sequence/ERZ316/ERZ3164487/contig.fa.gz	11658_5#33
PRJEB45963	SAMEA2204369	ftp.sra.ebi.ac.uk/vol1/sequence/ERZ316/ERZ3164488/contig.fa.gz	11658_4#16
PRJEB45963	SAMEA2204371	ftp.sra.ebi.ac.uk/vol1/sequence/ERZ316/ERZ3164490/contig.fa.gz	11791_7#19
PRJEB45963	SAMEA2204366	ftp.sra.ebi.ac.uk/vol1/sequence/ERZ316/ERZ3164491/contig.fa.gz	11658_7#18
PRJEB45963	SAMEA2204368	ftp.sra.ebi.ac.uk/vol1/sequence/ERZ316/ERZ3164492/contig.fa.gz	11657_5#7
PRJEB45963	SAMEA2204364	ftp.sra.ebi.ac.uk/vol1/sequence/ERZ316/ERZ3164493/contig.fa.gz	11658_5#32
PRJEB45963	SAMEA2204370	ftp.sra.ebi.ac.uk/vol1/sequence/ERZ316/ERZ3164494/contig.fa.gz	11791_6#6
PRJEB45963	SAMEA2204372	ftp.sra.ebi.ac.uk/vol1/sequence/ERZ316/ERZ3164498/contig.fa.gz	11658_8#36
PRJEB45963	SAMEA2204375	ftp.sra.ebi.ac.uk/vol1/sequence/ERZ316/ERZ3164499/contig.fa.gz	11658_6#25
PRJEB45963	SAMEA2204373	ftp.sra.ebi.ac.uk/vol1/sequence/ERZ316/ERZ3164500/contig.fa.gz	11658_5#34
PRJEB45963	SAMEA2204374	ftp.sra.ebi.ac.uk/vol1/sequence/ERZ316/ERZ3164501/contig.fa.gz	11658_5#35
PRJEB45963	SAMEA2204376	ftp.sra.ebi.ac.uk/vol1/sequence/ERZ316/ERZ3164502/contig.fa.gz	11658_6#26
PRJEB45963	SAMEA2204377	ftp.sra.ebi.ac.uk/vol1/sequence/ERZ316/ERZ3164503/contig.fa.gz	11658_7#19
PRJEB45963	SAMEA2204380	ftp.sra.ebi.ac.uk/vol1/sequence/ERZ316/ERZ3164504/contig.fa.gz	11658_6#28
PRJEB45963	SAMEA2204378	ftp.sra.ebi.ac.uk/vol1/sequence/ERZ316/ERZ3164505/contig.fa.gz	11658_6#27
PRJEB45963	SAMEA2204379	ftp.sra.ebi.ac.uk/vol1/sequence/ERZ316/ERZ3164506/contig.fa.gz	11658_8#37
PRJEB45963	SAMEA2204381	ftp.sra.ebi.ac.uk/vol1/sequence/ERZ316/ERZ3164511/contig.fa.gz	11658_4#17
PRJEB45963	SAMEA2204382	ftp.sra.ebi.ac.uk/vol1/sequence/ERZ316/ERZ3164512/contig.fa.gz	11658_5#36
PRJEB45963	SAMEA2204388	ftp.sra.ebi.ac.uk/vol1/sequence/ERZ316/ERZ3164513/contig.fa.gz	11791_7#20
PRJEB45963	SAMEA2204386	ftp.sra.ebi.ac.uk/vol1/sequence/ERZ316/ERZ3164514/contig.fa.gz	11658_8#39
PRJEB45963	SAMEA2204383	ftp.sra.ebi.ac.uk/vol1/sequence/ERZ316/ERZ3164515/contig.fa.gz	11658_5#37
PRJEB45963	SAMEA2204389	ftp.sra.ebi.ac.uk/vol1/sequence/ERZ316/ERZ3164516/contig.fa.gz	11658_5#38
PRJEB45963	SAMEA2204384	ftp.sra.ebi.ac.uk/vol1/sequence/ERZ316/ERZ3164517/contig.fa.gz	11658_8#38
PRJEB45963	SAMEA2204387	ftp.sra.ebi.ac.uk/vol1/sequence/ERZ316/ERZ3164518/contig.fa.gz	11658_6#29
PRJEB45963	SAMEA2204385	ftp.sra.ebi.ac.uk/vol1/sequence/ERZ316/ERZ3164519/contig.fa.gz	11657_5#8
PRJEB45963	SAMEA2204391	ftp.sra.ebi.ac.uk/vol1/sequence/ERZ316/ERZ3164523/contig.fa.gz	11658_4#18
PRJEB45963	SAMEA2204395	ftp.sra.ebi.ac.uk/vol1/sequence/ERZ316/ERZ3164524/contig.fa.gz	11657_5#9
PRJEB45963	SAMEA2204392	ftp.sra.ebi.ac.uk/vol1/sequence/ERZ316/ERZ3164526/contig.fa.gz	11658_7#20
PRJEB45963	SAMEA2204397	ftp.sra.ebi.ac.uk/vol1/sequence/ERZ316/ERZ3164527/contig.fa.gz	11658_7#21
PRJEB45963	SAMEA2204398	ftp.sra.ebi.ac.uk/vol1/sequence/ERZ316/ERZ3164529/contig.fa.gz	11658_7#22
PRJEB45963	SAMEA2204396	ftp.sra.ebi.ac.uk/vol1/sequence/ERZ316/ERZ3164530/contig.fa.gz	11658_4#19
PRJEB45963	SAMEA2204390	ftp.sra.ebi.ac.uk/vol1/sequence/ERZ316/ERZ3164531/contig.fa.gz	11679_6#1
PRJEB45963	SAMEA2204393	ftp.sra.ebi.ac.uk/vol1/sequence/ERZ316/ERZ3164532/contig.fa.gz	11658_6#30
PRJEB45963	SAMEA2204400	ftp.sra.ebi.ac.uk/vol1/sequence/ERZ316/ERZ3164536/contig.fa.gz	11658_7#23
PRJEB45963	SAMEA2204402	ftp.sra.ebi.ac.uk/vol1/sequence/ERZ316/ERZ3164537/contig.fa.gz	11658_8#40
PRJEB45963	SAMEA2204404	ftp.sra.ebi.ac.uk/vol1/sequence/ERZ316/ERZ3164538/contig.fa.gz	11658_5#40
PRJEB45963	SAMEA2204399	ftp.sra.ebi.ac.uk/vol1/sequence/ERZ316/ERZ3164539/contig.fa.gz	11791_6#7
PRJEB45963	SAMEA2204401	ftp.sra.ebi.ac.uk/vol1/sequence/ERZ316/ERZ3164540/contig.fa.gz	11791_7#21
PRJEB45963	SAMEA2204403	ftp.sra.ebi.ac.uk/vol1/sequence/ERZ316/ERZ3164541/contig.fa.gz	11658_6#31
PRJEB45963	SAMEA2204407	ftp.sra.ebi.ac.uk/vol1/sequence/ERZ316/ERZ3164542/contig.fa.gz	11791_7#22
PRJEB45963	SAMEA2204406	ftp.sra.ebi.ac.uk/vol1/sequence/ERZ316/ERZ3164543/contig.fa.gz	11658_6#32
PRJEB45963	SAMEA2204405	ftp.sra.ebi.ac.uk/vol1/sequence/ERZ316/ERZ3164544/contig.fa.gz	11658_5#41
PRJEB45963	SAMEA2204413	ftp.sra.ebi.ac.uk/vol1/sequence/ERZ316/ERZ3164548/contig.fa.gz	11657_7#1
PRJEB45963	SAMEA2204408	ftp.sra.ebi.ac.uk/vol1/sequence/ERZ316/ERZ3164549/contig.fa.gz	11658_8#41
PRJEB45963	SAMEA2204409	ftp.sra.ebi.ac.uk/vol1/sequence/ERZ316/ERZ3164550/contig.fa.gz	11658_8#42
PRJEB45963	SAMEA2204410	ftp.sra.ebi.ac.uk/vol1/sequence/ERZ316/ERZ3164551/contig.fa.gz	11658_6#33
PRJEB45963	SAMEA2204416	ftp.sra.ebi.ac.uk/vol1/sequence/ERZ316/ERZ3164552/contig.fa.gz	11658_5#42
PRJEB45963	SAMEA2204415	ftp.sra.ebi.ac.uk/vol1/sequence/ERZ316/ERZ3164553/contig.fa.gz	11658_7#26
PRJEB45963	SAMEA2204414	ftp.sra.ebi.ac.uk/vol1/sequence/ERZ316/ERZ3164554/contig.fa.gz	11658_6#34
PRJEB45963	SAMEA2204412	ftp.sra.ebi.ac.uk/vol1/sequence/ERZ316/ERZ3164555/contig.fa.gz	11658_7#25
PRJEB45963	SAMEA2204411	ftp.sra.ebi.ac.uk/vol1/sequence/ERZ316/ERZ3164556/contig.fa.gz	11658_7#24
PRJEB45963	SAMEA2204423	ftp.sra.ebi.ac.uk/vol1/sequence/ERZ316/ERZ3164560/contig.fa.gz	11658_3#3
PRJEB45963	SAMEA2204417	ftp.sra.ebi.ac.uk/vol1/sequence/ERZ316/ERZ3164561/contig.fa.gz	11658_8#43
PRJEB45963	SAMEA2204418	ftp.sra.ebi.ac.uk/vol1/sequence/ERZ316/ERZ3164562/contig.fa.gz	11657_5#10
PRJEB45963	SAMEA2204422	ftp.sra.ebi.ac.uk/vol1/sequence/ERZ316/ERZ3164563/contig.fa.gz	11658_3#2
PRJEB45963	SAMEA2204424	ftp.sra.ebi.ac.uk/vol1/sequence/ERZ316/ERZ3164564/contig.fa.gz	11657_5#11
PRJEB45963	SAMEA2204421	ftp.sra.ebi.ac.uk/vol1/sequence/ERZ316/ERZ3164565/contig.fa.gz	11679_7#1
PRJEB45963	SAMEA2204419	ftp.sra.ebi.ac.uk/vol1/sequence/ERZ316/ERZ3164566/contig.fa.gz	11679_4#2
PRJEB45963	SAMEA2204425	ftp.sra.ebi.ac.uk/vol1/sequence/ERZ316/ERZ3164567/contig.fa.gz	11657_6#8
PRJEB45963	SAMEA2204420	ftp.sra.ebi.ac.uk/vol1/sequence/ERZ316/ERZ3164568/contig.fa.gz	11657_6#7
PRJEB45963	SAMEA2204434	ftp.sra.ebi.ac.uk/vol1/sequence/ERZ316/ERZ3164573/contig.fa.gz	11679_5#2
PRJEB45963	SAMEA2204429	ftp.sra.ebi.ac.uk/vol1/sequence/ERZ316/ERZ3164574/contig.fa.gz	11657_6#9
PRJEB45963	SAMEA2204427	ftp.sra.ebi.ac.uk/vol1/sequence/ERZ316/ERZ3164575/contig.fa.gz	11657_5#12
PRJEB45963	SAMEA2204432	ftp.sra.ebi.ac.uk/vol1/sequence/ERZ316/ERZ3164576/contig.fa.gz	11679_6#2
PRJEB45963	SAMEA2204433	ftp.sra.ebi.ac.uk/vol1/sequence/ERZ316/ERZ3164577/contig.fa.gz	11679_6#3
PRJEB45963	SAMEA2204426	ftp.sra.ebi.ac.uk/vol1/sequence/ERZ316/ERZ3164578/contig.fa.gz	11791_6#9
PRJEB45963	SAMEA2204431	ftp.sra.ebi.ac.uk/vol1/sequence/ERZ316/ERZ3164579/contig.fa.gz	11657_6#10
PRJEB45963	SAMEA2204428	ftp.sra.ebi.ac.uk/vol1/sequence/ERZ316/ERZ3164580/contig.fa.gz	11679_4#3
PRJEB45963	SAMEA2204430	ftp.sra.ebi.ac.uk/vol1/sequence/ERZ316/ERZ3164581/contig.fa.gz	11657_5#13
PRJEB45963	SAMEA2204438	ftp.sra.ebi.ac.uk/vol1/sequence/ERZ316/ERZ3164585/contig.fa.gz	11658_3#5
PRJEB45963	SAMEA2204436	ftp.sra.ebi.ac.uk/vol1/sequence/ERZ316/ERZ3164586/contig.fa.gz	11658_3#4
PRJEB45963	SAMEA2204440	ftp.sra.ebi.ac.uk/vol1/sequence/ERZ316/ERZ3164587/contig.fa.gz	11679_6#4
PRJEB45963	SAMEA2204439	ftp.sra.ebi.ac.uk/vol1/sequence/ERZ316/ERZ3164588/contig.fa.gz	11657_6#11
PRJEB45963	SAMEA2204442	ftp.sra.ebi.ac.uk/vol1/sequence/ERZ316/ERZ3164589/contig.fa.gz	11657_7#4
PRJEB45963	SAMEA2204435	ftp.sra.ebi.ac.uk/vol1/sequence/ERZ316/ERZ3164590/contig.fa.gz	11657_7#2
PRJEB45963	SAMEA2204441	ftp.sra.ebi.ac.uk/vol1/sequence/ERZ316/ERZ3164591/contig.fa.gz	11679_8#1
PRJEB45963	SAMEA2204437	ftp.sra.ebi.ac.uk/vol1/sequence/ERZ316/ERZ3164592/contig.fa.gz	11657_7#3
PRJEB45963	SAMEA2204443	ftp.sra.ebi.ac.uk/vol1/sequence/ERZ316/ERZ3164594/contig.fa.gz	11657_7#5
PRJEB45963	SAMEA2204445	ftp.sra.ebi.ac.uk/vol1/sequence/ERZ316/ERZ3164598/contig.fa.gz	11657_6#12
PRJEB45963	SAMEA2204449	ftp.sra.ebi.ac.uk/vol1/sequence/ERZ316/ERZ3164599/contig.fa.gz	11679_7#2
PRJEB45963	SAMEA2204452	ftp.sra.ebi.ac.uk/vol1/sequence/ERZ316/ERZ3164600/contig.fa.gz	11679_4#5
PRJEB45963	SAMEA2204446	ftp.sra.ebi.ac.uk/vol1/sequence/ERZ316/ERZ3164601/contig.fa.gz	11657_7#6
PRJEB45963	SAMEA2204447	ftp.sra.ebi.ac.uk/vol1/sequence/ERZ316/ERZ3164602/contig.fa.gz	11679_4#4
PRJEB45963	SAMEA2204451	ftp.sra.ebi.ac.uk/vol1/sequence/ERZ316/ERZ3164603/contig.fa.gz	11657_7#8
PRJEB45963	SAMEA2204444	ftp.sra.ebi.ac.uk/vol1/sequence/ERZ316/ERZ3164604/contig.fa.gz	11679_6#5
PRJEB45963	SAMEA2204450	ftp.sra.ebi.ac.uk/vol1/sequence/ERZ316/ERZ3164605/contig.fa.gz	11657_7#7
PRJEB45963	SAMEA2204448	ftp.sra.ebi.ac.uk/vol1/sequence/ERZ316/ERZ3164606/contig.fa.gz	11657_6#13
PRJEB45963	SAMEA2204454	ftp.sra.ebi.ac.uk/vol1/sequence/ERZ316/ERZ3164610/contig.fa.gz	11657_6#14
PRJEB45963	SAMEA2204461	ftp.sra.ebi.ac.uk/vol1/sequence/ERZ316/ERZ3164611/contig.fa.gz	11657_6#16
PRJEB45963	SAMEA2204455	ftp.sra.ebi.ac.uk/vol1/sequence/ERZ316/ERZ3164612/contig.fa.gz	11657_7#9
PRJEB45963	SAMEA2204456	ftp.sra.ebi.ac.uk/vol1/sequence/ERZ316/ERZ3164613/contig.fa.gz	11657_5#14
PRJEB45963	SAMEA2204453	ftp.sra.ebi.ac.uk/vol1/sequence/ERZ316/ERZ3164614/contig.fa.gz	11679_5#3
PRJEB45963	SAMEA2204458	ftp.sra.ebi.ac.uk/vol1/sequence/ERZ316/ERZ3164615/contig.fa.gz	11657_6#15
PRJEB45963	SAMEA2204457	ftp.sra.ebi.ac.uk/vol1/sequence/ERZ316/ERZ3164616/contig.fa.gz	11657_7#10
PRJEB45963	SAMEA2204460	ftp.sra.ebi.ac.uk/vol1/sequence/ERZ316/ERZ3164617/contig.fa.gz	11657_7#12
PRJEB45963	SAMEA2204459	ftp.sra.ebi.ac.uk/vol1/sequence/ERZ316/ERZ3164618/contig.fa.gz	11657_7#11
PRJEB45963	SAMEA2204462	ftp.sra.ebi.ac.uk/vol1/sequence/ERZ316/ERZ3164622/contig.fa.gz	11679_4#6
PRJEB45963	SAMEA2204467	ftp.sra.ebi.ac.uk/vol1/sequence/ERZ316/ERZ3164623/contig.fa.gz	11658_3#6
PRJEB45963	SAMEA2204466	ftp.sra.ebi.ac.uk/vol1/sequence/ERZ316/ERZ3164624/contig.fa.gz	11679_4#7
PRJEB45963	SAMEA2204468	ftp.sra.ebi.ac.uk/vol1/sequence/ERZ316/ERZ3164625/contig.fa.gz	11679_7#4
PRJEB45963	SAMEA2204464	ftp.sra.ebi.ac.uk/vol1/sequence/ERZ316/ERZ3164626/contig.fa.gz	11657_7#13
PRJEB45963	SAMEA2204470	ftp.sra.ebi.ac.uk/vol1/sequence/ERZ316/ERZ3164627/contig.fa.gz	11657_7#15
PRJEB45963	SAMEA2204465	ftp.sra.ebi.ac.uk/vol1/sequence/ERZ316/ERZ3164628/contig.fa.gz	11679_8#2
PRJEB45963	SAMEA2204469	ftp.sra.ebi.ac.uk/vol1/sequence/ERZ316/ERZ3164629/contig.fa.gz	11657_7#14
PRJEB45963	SAMEA2204471	ftp.sra.ebi.ac.uk/vol1/sequence/ERZ316/ERZ3164634/contig.fa.gz	11658_3#7
PRJEB45963	SAMEA2204478	ftp.sra.ebi.ac.uk/vol1/sequence/ERZ316/ERZ3164638/contig.fa.gz	11679_7#6
PRJEB45963	SAMEA2204477	ftp.sra.ebi.ac.uk/vol1/sequence/ERZ316/ERZ3164639/contig.fa.gz	11679_5#4
PRJEB45963	SAMEA2204473	ftp.sra.ebi.ac.uk/vol1/sequence/ERZ316/ERZ3164640/contig.fa.gz	11657_5#15
PRJEB45963	SAMEA2204472	ftp.sra.ebi.ac.uk/vol1/sequence/ERZ316/ERZ3164641/contig.fa.gz	11679_8#3
PRJEB45963	SAMEA2204476	ftp.sra.ebi.ac.uk/vol1/sequence/ERZ316/ERZ3164642/contig.fa.gz	11657_7#16
PRJEB45963	SAMEA2204474	ftp.sra.ebi.ac.uk/vol1/sequence/ERZ316/ERZ3164643/contig.fa.gz	11679_7#5
PRJEB45963	SAMEA2204475	ftp.sra.ebi.ac.uk/vol1/sequence/ERZ316/ERZ3164644/contig.fa.gz	11658_3#8
PRJEB45963	SAMEA2204480	ftp.sra.ebi.ac.uk/vol1/sequence/ERZ316/ERZ3164646/contig.fa.gz	11657_6#17
PRJEB45963	SAMEA2204481	ftp.sra.ebi.ac.uk/vol1/sequence/ERZ316/ERZ3164650/contig.fa.gz	11679_8#4
PRJEB45963	SAMEA2204482	ftp.sra.ebi.ac.uk/vol1/sequence/ERZ316/ERZ3164652/contig.fa.gz	11658_3#9
PRJEB45963	SAMEA2204487	ftp.sra.ebi.ac.uk/vol1/sequence/ERZ316/ERZ3164653/contig.fa.gz	11679_4#8
PRJEB45963	SAMEA2204485	ftp.sra.ebi.ac.uk/vol1/sequence/ERZ316/ERZ3164654/contig.fa.gz	11658_3#10
PRJEB45963	SAMEA2204484	ftp.sra.ebi.ac.uk/vol1/sequence/ERZ316/ERZ3164655/contig.fa.gz	11657_5#16
PRJEB45963	SAMEA2204486	ftp.sra.ebi.ac.uk/vol1/sequence/ERZ316/ERZ3164656/contig.fa.gz	11679_8#5
PRJEB45963	SAMEA2204488	ftp.sra.ebi.ac.uk/vol1/sequence/ERZ316/ERZ3164657/contig.fa.gz	11657_6#18
PRJEB45963	SAMEA2204489	ftp.sra.ebi.ac.uk/vol1/sequence/ERZ316/ERZ3164658/contig.fa.gz	11679_5#5
PRJEB45963	SAMEA2204491	ftp.sra.ebi.ac.uk/vol1/sequence/ERZ316/ERZ3164662/contig.fa.gz	11657_7#17
PRJEB45963	SAMEA2204496	ftp.sra.ebi.ac.uk/vol1/sequence/ERZ316/ERZ3164663/contig.fa.gz	11658_3#11
PRJEB45963	SAMEA2204490	ftp.sra.ebi.ac.uk/vol1/sequence/ERZ316/ERZ3164664/contig.fa.gz	11679_4#9
PRJEB45963	SAMEA2204498	ftp.sra.ebi.ac.uk/vol1/sequence/ERZ316/ERZ3164665/contig.fa.gz	11679_8#6
PRJEB45963	SAMEA2204492	ftp.sra.ebi.ac.uk/vol1/sequence/ERZ316/ERZ3164667/contig.fa.gz	11679_6#7
PRJEB45963	SAMEA2204497	ftp.sra.ebi.ac.uk/vol1/sequence/ERZ316/ERZ3164668/contig.fa.gz	11658_3#12
PRJEB45963	SAMEA2204493	ftp.sra.ebi.ac.uk/vol1/sequence/ERZ316/ERZ3164669/contig.fa.gz	11657_6#19
PRJEB45963	SAMEA2204495	ftp.sra.ebi.ac.uk/vol1/sequence/ERZ316/ERZ3164670/contig.fa.gz	11679_6#9
PRJEB45963	SAMEA2204494	ftp.sra.ebi.ac.uk/vol1/sequence/ERZ316/ERZ3164671/contig.fa.gz	11679_6#8
PRJEB45963	SAMEA2204501	ftp.sra.ebi.ac.uk/vol1/sequence/ERZ316/ERZ3164675/contig.fa.gz	11679_6#10
PRJEB45963	SAMEA2204504	ftp.sra.ebi.ac.uk/vol1/sequence/ERZ316/ERZ3164676/contig.fa.gz	11657_7#18
PRJEB45963	SAMEA2204506	ftp.sra.ebi.ac.uk/vol1/sequence/ERZ316/ERZ3164677/contig.fa.gz	11657_5#18
PRJEB45963	SAMEA2204503	ftp.sra.ebi.ac.uk/vol1/sequence/ERZ316/ERZ3164678/contig.fa.gz	11679_6#11
PRJEB45963	SAMEA2204507	ftp.sra.ebi.ac.uk/vol1/sequence/ERZ316/ERZ3164679/contig.fa.gz	11657_6#20
PRJEB45963	SAMEA2204502	ftp.sra.ebi.ac.uk/vol1/sequence/ERZ316/ERZ3164680/contig.fa.gz	11679_7#9
PRJEB45963	SAMEA2204500	ftp.sra.ebi.ac.uk/vol1/sequence/ERZ316/ERZ3164681/contig.fa.gz	11679_4#10
PRJEB45963	SAMEA2204499	ftp.sra.ebi.ac.uk/vol1/sequence/ERZ316/ERZ3164682/contig.fa.gz	11679_7#8
PRJEB45963	SAMEA2204505	ftp.sra.ebi.ac.uk/vol1/sequence/ERZ316/ERZ3164683/contig.fa.gz	11657_5#17
PRJEB45963	SAMEA2204509	ftp.sra.ebi.ac.uk/vol1/sequence/ERZ316/ERZ3164687/contig.fa.gz	11791_6#10
PRJEB45963	SAMEA2204511	ftp.sra.ebi.ac.uk/vol1/sequence/ERZ316/ERZ3164688/contig.fa.gz	11657_5#19
PRJEB45963	SAMEA2204508	ftp.sra.ebi.ac.uk/vol1/sequence/ERZ316/ERZ3164689/contig.fa.gz	11657_7#19
PRJEB45963	SAMEA2204513	ftp.sra.ebi.ac.uk/vol1/sequence/ERZ316/ERZ3164690/contig.fa.gz	11658_6#35
PRJEB45963	SAMEA2204510	ftp.sra.ebi.ac.uk/vol1/sequence/ERZ316/ERZ3164691/contig.fa.gz	11679_4#11
PRJEB45963	SAMEA2204516	ftp.sra.ebi.ac.uk/vol1/sequence/ERZ316/ERZ3164692/contig.fa.gz	11658_4#20
PRJEB45963	SAMEA2204512	ftp.sra.ebi.ac.uk/vol1/sequence/ERZ316/ERZ3164693/contig.fa.gz	11657_6#21
PRJEB45963	SAMEA2204514	ftp.sra.ebi.ac.uk/vol1/sequence/ERZ316/ERZ3164694/contig.fa.gz	11658_6#36
PRJEB45963	SAMEA2204515	ftp.sra.ebi.ac.uk/vol1/sequence/ERZ316/ERZ3164696/contig.fa.gz	11658_3#13
PRJEB45963	SAMEA2204517	ftp.sra.ebi.ac.uk/vol1/sequence/ERZ316/ERZ3164698/contig.fa.gz	11658_6#37
PRJEB45963	SAMEA2204519	ftp.sra.ebi.ac.uk/vol1/sequence/ERZ316/ERZ3164699/contig.fa.gz	11679_4#12
PRJEB45963	SAMEA2204522	ftp.sra.ebi.ac.uk/vol1/sequence/ERZ316/ERZ3164700/contig.fa.gz	11658_5#43
PRJEB45963	SAMEA2204518	ftp.sra.ebi.ac.uk/vol1/sequence/ERZ316/ERZ3164701/contig.fa.gz	11658_7#27
PRJEB45963	SAMEA2204520	ftp.sra.ebi.ac.uk/vol1/sequence/ERZ316/ERZ3164702/contig.fa.gz	11657_5#20
PRJEB45963	SAMEA2204525	ftp.sra.ebi.ac.uk/vol1/sequence/ERZ316/ERZ3164703/contig.fa.gz	11658_6#39
PRJEB45963	SAMEA2204521	ftp.sra.ebi.ac.uk/vol1/sequence/ERZ316/ERZ3164704/contig.fa.gz	11679_6#12
PRJEB45963	SAMEA2204523	ftp.sra.ebi.ac.uk/vol1/sequence/ERZ316/ERZ3164705/contig.fa.gz	11658_6#38
PRJEB45963	SAMEA2204524	ftp.sra.ebi.ac.uk/vol1/sequence/ERZ316/ERZ3164706/contig.fa.gz	11658_5#44
PRJEB45963	SAMEA2204526	ftp.sra.ebi.ac.uk/vol1/sequence/ERZ316/ERZ3164707/contig.fa.gz	11658_8#44
PRJEB45963	SAMEA2204528	ftp.sra.ebi.ac.uk/vol1/sequence/ERZ316/ERZ3164708/contig.fa.gz	11679_8#7
PRJEB45963	SAMEA2204534	ftp.sra.ebi.ac.uk/vol1/sequence/ERZ316/ERZ3164709/contig.fa.gz	11658_8#46
PRJEB45963	SAMEA2204527	ftp.sra.ebi.ac.uk/vol1/sequence/ERZ316/ERZ3164710/contig.fa.gz	11658_7#28
PRJEB45963	SAMEA2204530	ftp.sra.ebi.ac.uk/vol1/sequence/ERZ316/ERZ3164711/contig.fa.gz	11791_7#23
PRJEB45963	SAMEA2204529	ftp.sra.ebi.ac.uk/vol1/sequence/ERZ316/ERZ3164712/contig.fa.gz	11658_8#45
PRJEB45963	SAMEA2204531	ftp.sra.ebi.ac.uk/vol1/sequence/ERZ316/ERZ3164713/contig.fa.gz	11658_5#45
PRJEB45963	SAMEA2204532	ftp.sra.ebi.ac.uk/vol1/sequence/ERZ316/ERZ3164714/contig.fa.gz	11658_5#46
PRJEB45963	SAMEA2204533	ftp.sra.ebi.ac.uk/vol1/sequence/ERZ316/ERZ3164715/contig.fa.gz	11658_5#47
PRJEB45963	SAMEA2204535	ftp.sra.ebi.ac.uk/vol1/sequence/ERZ316/ERZ3164717/contig.fa.gz	11658_7#29
PRJEB45963	SAMEA2204540	ftp.sra.ebi.ac.uk/vol1/sequence/ERZ316/ERZ3164719/contig.fa.gz	11658_6#41
PRJEB45963	SAMEA2204539	ftp.sra.ebi.ac.uk/vol1/sequence/ERZ316/ERZ3164720/contig.fa.gz	11658_6#40
PRJEB45963	SAMEA2204542	ftp.sra.ebi.ac.uk/vol1/sequence/ERZ316/ERZ3164721/contig.fa.gz	11658_6#42
PRJEB45963	SAMEA2204536	ftp.sra.ebi.ac.uk/vol1/sequence/ERZ316/ERZ3164722/contig.fa.gz	11658_8#47
PRJEB45963	SAMEA2204538	ftp.sra.ebi.ac.uk/vol1/sequence/ERZ316/ERZ3164723/contig.fa.gz	11658_8#49
PRJEB45963	SAMEA2204541	ftp.sra.ebi.ac.uk/vol1/sequence/ERZ316/ERZ3164725/contig.fa.gz	11658_8#50
PRJEB45963	SAMEA2204537	ftp.sra.ebi.ac.uk/vol1/sequence/ERZ316/ERZ3164726/contig.fa.gz	11658_8#48
PRJEB45963	SAMEA2204544	ftp.sra.ebi.ac.uk/vol1/sequence/ERZ316/ERZ3164728/contig.fa.gz	11791_7#24
PRJEB45963	SAMEA2204551	ftp.sra.ebi.ac.uk/vol1/sequence/ERZ316/ERZ3164731/contig.fa.gz	11791_7#27
PRJEB45963	SAMEA2204549	ftp.sra.ebi.ac.uk/vol1/sequence/ERZ316/ERZ3164732/contig.fa.gz	11791_7#26
PRJEB45963	SAMEA2204546	ftp.sra.ebi.ac.uk/vol1/sequence/ERZ316/ERZ3164733/contig.fa.gz	11791_7#25
PRJEB45963	SAMEA2204548	ftp.sra.ebi.ac.uk/vol1/sequence/ERZ316/ERZ3164734/contig.fa.gz	11679_6#13
PRJEB45963	SAMEA2204545	ftp.sra.ebi.ac.uk/vol1/sequence/ERZ316/ERZ3164735/contig.fa.gz	11658_8#51
PRJEB45963	SAMEA2204552	ftp.sra.ebi.ac.uk/vol1/sequence/ERZ316/ERZ3164736/contig.fa.gz	11658_6#45
PRJEB45963	SAMEA2204547	ftp.sra.ebi.ac.uk/vol1/sequence/ERZ316/ERZ3164737/contig.fa.gz	11658_6#43
PRJEB45963	SAMEA2204550	ftp.sra.ebi.ac.uk/vol1/sequence/ERZ316/ERZ3164739/contig.fa.gz	11658_6#44
PRJEB45963	SAMEA2204553	ftp.sra.ebi.ac.uk/vol1/sequence/ERZ316/ERZ3164740/contig.fa.gz	11791_7#28
PRJEB45963	SAMEA2204559	ftp.sra.ebi.ac.uk/vol1/sequence/ERZ316/ERZ3164744/contig.fa.gz	11658_8#52
PRJEB45963	SAMEA2204554	ftp.sra.ebi.ac.uk/vol1/sequence/ERZ316/ERZ3164745/contig.fa.gz	11791_7#29
PRJEB45963	SAMEA2204560	ftp.sra.ebi.ac.uk/vol1/sequence/ERZ316/ERZ3164746/contig.fa.gz	11658_6#47
PRJEB45963	SAMEA2204558	ftp.sra.ebi.ac.uk/vol1/sequence/ERZ316/ERZ3164747/contig.fa.gz	11791_7#32
PRJEB45963	SAMEA2204557	ftp.sra.ebi.ac.uk/vol1/sequence/ERZ316/ERZ3164748/contig.fa.gz	11658_5#49
PRJEB45963	SAMEA2204555	ftp.sra.ebi.ac.uk/vol1/sequence/ERZ316/ERZ3164749/contig.fa.gz	11791_7#30
PRJEB45963	SAMEA2204561	ftp.sra.ebi.ac.uk/vol1/sequence/ERZ316/ERZ3164750/contig.fa.gz	11658_8#53
PRJEB45963	SAMEA2204563	ftp.sra.ebi.ac.uk/vol1/sequence/ERZ316/ERZ3164751/contig.fa.gz	11658_7#30
PRJEB45963	SAMEA2204562	ftp.sra.ebi.ac.uk/vol1/sequence/ERZ316/ERZ3164752/contig.fa.gz	11791_7#33
PRJEB45963	SAMEA2204567	ftp.sra.ebi.ac.uk/vol1/sequence/ERZ316/ERZ3164755/contig.fa.gz	11658_4#21
PRJEB45963	SAMEA2204566	ftp.sra.ebi.ac.uk/vol1/sequence/ERZ316/ERZ3164756/contig.fa.gz	11658_6#48
PRJEB45963	SAMEA2204565	ftp.sra.ebi.ac.uk/vol1/sequence/ERZ316/ERZ3164757/contig.fa.gz	11658_5#51
PRJEB45963	SAMEA2204572	ftp.sra.ebi.ac.uk/vol1/sequence/ERZ316/ERZ3164758/contig.fa.gz	11658_5#52
PRJEB45963	SAMEA2204569	ftp.sra.ebi.ac.uk/vol1/sequence/ERZ316/ERZ3164759/contig.fa.gz	11657_5#21
PRJEB45963	SAMEA2204571	ftp.sra.ebi.ac.uk/vol1/sequence/ERZ316/ERZ3164761/contig.fa.gz	11658_4#22
PRJEB45963	SAMEA2204570	ftp.sra.ebi.ac.uk/vol1/sequence/ERZ316/ERZ3164762/contig.fa.gz	11791_3#1
PRJEB45963	SAMEA2204568	ftp.sra.ebi.ac.uk/vol1/sequence/ERZ316/ERZ3164763/contig.fa.gz	11791_7#34
PRJEB45963	SAMEA2204564	ftp.sra.ebi.ac.uk/vol1/sequence/ERZ316/ERZ3164764/contig.fa.gz	11658_5#50
PRJEB45963	SAMEA2204579	ftp.sra.ebi.ac.uk/vol1/sequence/ERZ316/ERZ3164768/contig.fa.gz	11658_4#23
PRJEB45963	SAMEA2204577	ftp.sra.ebi.ac.uk/vol1/sequence/ERZ316/ERZ3164769/contig.fa.gz	11658_8#55
PRJEB45963	SAMEA2204578	ftp.sra.ebi.ac.uk/vol1/sequence/ERZ316/ERZ3164770/contig.fa.gz	11658_6#50
PRJEB45963	SAMEA2204573	ftp.sra.ebi.ac.uk/vol1/sequence/ERZ316/ERZ3164771/contig.fa.gz	11658_6#49
PRJEB45963	SAMEA2204576	ftp.sra.ebi.ac.uk/vol1/sequence/ERZ316/ERZ3164772/contig.fa.gz	11791_7#35
PRJEB45963	SAMEA2204574	ftp.sra.ebi.ac.uk/vol1/sequence/ERZ316/ERZ3164773/contig.fa.gz	11658_7#31
PRJEB45963	SAMEA2204580	ftp.sra.ebi.ac.uk/vol1/sequence/ERZ316/ERZ3164774/contig.fa.gz	11679_5#6
PRJEB45963	SAMEA2204575	ftp.sra.ebi.ac.uk/vol1/sequence/ERZ316/ERZ3164775/contig.fa.gz	11658_8#54
PRJEB45963	SAMEA2204581	ftp.sra.ebi.ac.uk/vol1/sequence/ERZ316/ERZ3164776/contig.fa.gz	11791_3#2
PRJEB45963	SAMEA2204582	ftp.sra.ebi.ac.uk/vol1/sequence/ERZ316/ERZ3164781/contig.fa.gz	11658_5#53
PRJEB45963	SAMEA2204588	ftp.sra.ebi.ac.uk/vol1/sequence/ERZ316/ERZ3164782/contig.fa.gz	11658_5#56
PRJEB45963	SAMEA2204591	ftp.sra.ebi.ac.uk/vol1/sequence/ERZ316/ERZ3164783/contig.fa.gz	11658_6#54
PRJEB45963	SAMEA2204586	ftp.sra.ebi.ac.uk/vol1/sequence/ERZ316/ERZ3164784/contig.fa.gz	11658_5#55
PRJEB45963	SAMEA2204590	ftp.sra.ebi.ac.uk/vol1/sequence/ERZ316/ERZ3164785/contig.fa.gz	11658_7#32
PRJEB45963	SAMEA2204589	ftp.sra.ebi.ac.uk/vol1/sequence/ERZ316/ERZ3164786/contig.fa.gz	11679_8#8
PRJEB45963	SAMEA2204584	ftp.sra.ebi.ac.uk/vol1/sequence/ERZ316/ERZ3164787/contig.fa.gz	11658_6#52
PRJEB45963	SAMEA2204587	ftp.sra.ebi.ac.uk/vol1/sequence/ERZ316/ERZ3164788/contig.fa.gz	11658_6#53
PRJEB45963	SAMEA2204585	ftp.sra.ebi.ac.uk/vol1/sequence/ERZ316/ERZ3164789/contig.fa.gz	11658_5#54
PRJEB45963	SAMEA2204595	ftp.sra.ebi.ac.uk/vol1/sequence/ERZ316/ERZ3164792/contig.fa.gz	11658_7#34
PRJEB45963	SAMEA2204599	ftp.sra.ebi.ac.uk/vol1/sequence/ERZ316/ERZ3164793/contig.fa.gz	11658_7#36
PRJEB45963	SAMEA2204598	ftp.sra.ebi.ac.uk/vol1/sequence/ERZ316/ERZ3164794/contig.fa.gz	11658_6#56
PRJEB45963	SAMEA2204592	ftp.sra.ebi.ac.uk/vol1/sequence/ERZ316/ERZ3164795/contig.fa.gz	11658_7#33
PRJEB45963	SAMEA2204597	ftp.sra.ebi.ac.uk/vol1/sequence/ERZ316/ERZ3164796/contig.fa.gz	11658_6#55
PRJEB45963	SAMEA2204596	ftp.sra.ebi.ac.uk/vol1/sequence/ERZ316/ERZ3164797/contig.fa.gz	11658_7#35
PRJEB45963	SAMEA2204593	ftp.sra.ebi.ac.uk/vol1/sequence/ERZ316/ERZ3164798/contig.fa.gz	11658_5#57
PRJEB45963	SAMEA2204600	ftp.sra.ebi.ac.uk/vol1/sequence/ERZ316/ERZ3164799/contig.fa.gz	11679_5#7
PRJEB45963	SAMEA2204594	ftp.sra.ebi.ac.uk/vol1/sequence/ERZ316/ERZ3164800/contig.fa.gz	11791_7#36
PRJEB45963	SAMEA2204604	ftp.sra.ebi.ac.uk/vol1/sequence/ERZ316/ERZ3164804/contig.fa.gz	11679_7#10
PRJEB45963	SAMEA2204608	ftp.sra.ebi.ac.uk/vol1/sequence/ERZ316/ERZ3164805/contig.fa.gz	11679_4#14
PRJEB45963	SAMEA2204601	ftp.sra.ebi.ac.uk/vol1/sequence/ERZ316/ERZ3164806/contig.fa.gz	11679_4#13
PRJEB45963	SAMEA2204605	ftp.sra.ebi.ac.uk/vol1/sequence/ERZ316/ERZ3164807/contig.fa.gz	11679_5#8
PRJEB45963	SAMEA2204602	ftp.sra.ebi.ac.uk/vol1/sequence/ERZ316/ERZ3164808/contig.fa.gz	11679_8#9
PRJEB45963	SAMEA2204607	ftp.sra.ebi.ac.uk/vol1/sequence/ERZ316/ERZ3164809/contig.fa.gz	11657_5#23
PRJEB45963	SAMEA2204609	ftp.sra.ebi.ac.uk/vol1/sequence/ERZ316/ERZ3164810/contig.fa.gz	11657_7#20
PRJEB45963	SAMEA2204603	ftp.sra.ebi.ac.uk/vol1/sequence/ERZ316/ERZ3164811/contig.fa.gz	11679_6#14
PRJEB45963	SAMEA2204606	ftp.sra.ebi.ac.uk/vol1/sequence/ERZ316/ERZ3164812/contig.fa.gz	11657_5#22
PRJEB45963	SAMEA2204615	ftp.sra.ebi.ac.uk/vol1/sequence/ERZ316/ERZ3164817/contig.fa.gz	11657_7#21
PRJEB45963	SAMEA2204614	ftp.sra.ebi.ac.uk/vol1/sequence/ERZ316/ERZ3164818/contig.fa.gz	11658_4#25
PRJEB45963	SAMEA2204612	ftp.sra.ebi.ac.uk/vol1/sequence/ERZ316/ERZ3164819/contig.fa.gz	11658_4#24
PRJEB45963	SAMEA2204617	ftp.sra.ebi.ac.uk/vol1/sequence/ERZ316/ERZ3164820/contig.fa.gz	11657_6#22
PRJEB45963	SAMEA2204610	ftp.sra.ebi.ac.uk/vol1/sequence/ERZ316/ERZ3164821/contig.fa.gz	11679_4#15
PRJEB45963	SAMEA2204613	ftp.sra.ebi.ac.uk/vol1/sequence/ERZ316/ERZ3164822/contig.fa.gz	11679_5#9
PRJEB45963	SAMEA2204618	ftp.sra.ebi.ac.uk/vol1/sequence/ERZ316/ERZ3164823/contig.fa.gz	11657_7#22
PRJEB45963	SAMEA2204611	ftp.sra.ebi.ac.uk/vol1/sequence/ERZ316/ERZ3164824/contig.fa.gz	11679_6#15
PRJEB45963	SAMEA2204616	ftp.sra.ebi.ac.uk/vol1/sequence/ERZ316/ERZ3164825/contig.fa.gz	11791_3#3
PRJEB45963	SAMEA2204619	ftp.sra.ebi.ac.uk/vol1/sequence/ERZ316/ERZ3164829/contig.fa.gz	11658_3#14
PRJEB45963	SAMEA2204624	ftp.sra.ebi.ac.uk/vol1/sequence/ERZ316/ERZ3164830/contig.fa.gz	11657_6#23
PRJEB45963	SAMEA2204621	ftp.sra.ebi.ac.uk/vol1/sequence/ERZ316/ERZ3164831/contig.fa.gz	11679_5#10
PRJEB45963	SAMEA2204620	ftp.sra.ebi.ac.uk/vol1/sequence/ERZ316/ERZ3164832/contig.fa.gz	11679_7#11
PRJEB45963	SAMEA2204623	ftp.sra.ebi.ac.uk/vol1/sequence/ERZ316/ERZ3164833/contig.fa.gz	11679_7#12
PRJEB45963	SAMEA2204626	ftp.sra.ebi.ac.uk/vol1/sequence/ERZ316/ERZ3164834/contig.fa.gz	11679_8#10
PRJEB45963	SAMEA2204622	ftp.sra.ebi.ac.uk/vol1/sequence/ERZ316/ERZ3164835/contig.fa.gz	11657_7#23
PRJEB45963	SAMEA2204627	ftp.sra.ebi.ac.uk/vol1/sequence/ERZ316/ERZ3164836/contig.fa.gz	11679_4#16
PRJEB45963	SAMEA2204625	ftp.sra.ebi.ac.uk/vol1/sequence/ERZ316/ERZ3164837/contig.fa.gz	11657_6#24
PRJEB45963	SAMEA2204629	ftp.sra.ebi.ac.uk/vol1/sequence/ERZ316/ERZ3164840/contig.fa.gz	11679_5#12
PRJEB45963	SAMEA2204630	ftp.sra.ebi.ac.uk/vol1/sequence/ERZ316/ERZ3164841/contig.fa.gz	11657_5#24
PRJEB45963	SAMEA2204628	ftp.sra.ebi.ac.uk/vol1/sequence/ERZ316/ERZ3164842/contig.fa.gz	11679_5#11
PRJEB45963	SAMEA2204631	ftp.sra.ebi.ac.uk/vol1/sequence/ERZ316/ERZ3164845/contig.fa.gz	11679_8#11
PRJEB45963	SAMEA2204636	ftp.sra.ebi.ac.uk/vol1/sequence/ERZ316/ERZ3164846/contig.fa.gz	11791_3#5
PRJEB45963	SAMEA2204634	ftp.sra.ebi.ac.uk/vol1/sequence/ERZ316/ERZ3164847/contig.fa.gz	11679_7#13
PRJEB45963	SAMEA2204633	ftp.sra.ebi.ac.uk/vol1/sequence/ERZ316/ERZ3164848/contig.fa.gz	11657_7#24
PRJEB45963	SAMEA2204632	ftp.sra.ebi.ac.uk/vol1/sequence/ERZ316/ERZ3164849/contig.fa.gz	11791_3#4
PRJEB45963	SAMEA2204635	ftp.sra.ebi.ac.uk/vol1/sequence/ERZ316/ERZ3164850/contig.fa.gz	11679_5#13
PRJEB45963	SAMEA2204646	ftp.sra.ebi.ac.uk/vol1/sequence/ERZ316/ERZ3164862/contig.fa.gz	11658_7#39
PRJEB45963	SAMEA2204648	ftp.sra.ebi.ac.uk/vol1/sequence/ERZ316/ERZ3164863/contig.fa.gz	11679_5#14
PRJEB45963	SAMEA2204647	ftp.sra.ebi.ac.uk/vol1/sequence/ERZ316/ERZ3164865/contig.fa.gz	11679_6#18
PRJEB45963	SAMEA2204651	ftp.sra.ebi.ac.uk/vol1/sequence/ERZ316/ERZ3164867/contig.fa.gz	11657_7#26
PRJEB45963	SAMEA2204650	ftp.sra.ebi.ac.uk/vol1/sequence/ERZ316/ERZ3164868/contig.fa.gz	11657_7#25
PRJEB45963	SAMEA2204652	ftp.sra.ebi.ac.uk/vol1/sequence/ERZ316/ERZ3164869/contig.fa.gz	11679_6#19
PRJEB45963	SAMEA2204653	ftp.sra.ebi.ac.uk/vol1/sequence/ERZ316/ERZ3164870/contig.fa.gz	11679_7#14
PRJEB45963	SAMEA2204654	ftp.sra.ebi.ac.uk/vol1/sequence/ERZ316/ERZ3164871/contig.fa.gz	11657_6#26
PRJEB45963	SAMEA2204649	ftp.sra.ebi.ac.uk/vol1/sequence/ERZ316/ERZ3164872/contig.fa.gz	11658_3#19
PRJEB45963	SAMEA2204655	ftp.sra.ebi.ac.uk/vol1/sequence/ERZ316/ERZ3164874/contig.fa.gz	11658_3#20
PRJEB45963	SAMEA2204657	ftp.sra.ebi.ac.uk/vol1/sequence/ERZ316/ERZ3164875/contig.fa.gz	11679_8#12
PRJEB45963	SAMEA2204656	ftp.sra.ebi.ac.uk/vol1/sequence/ERZ316/ERZ3164876/contig.fa.gz	11658_3#21
PRJEB45963	SAMEA2204659	ftp.sra.ebi.ac.uk/vol1/sequence/ERZ316/ERZ3164878/contig.fa.gz	11679_7#15
PRJEB45963	SAMEA2204658	ftp.sra.ebi.ac.uk/vol1/sequence/ERZ316/ERZ3164879/contig.fa.gz	11657_6#27
PRJEB45963	SAMEA2204660	ftp.sra.ebi.ac.uk/vol1/sequence/ERZ316/ERZ3164880/contig.fa.gz	11679_8#13
PRJEB45963	SAMEA2204662	ftp.sra.ebi.ac.uk/vol1/sequence/ERZ316/ERZ3164881/contig.fa.gz	11679_7#16
PRJEB45963	SAMEA2204663	ftp.sra.ebi.ac.uk/vol1/sequence/ERZ316/ERZ3164882/contig.fa.gz	11679_8#14
PRJEB45963	SAMEA2204661	ftp.sra.ebi.ac.uk/vol1/sequence/ERZ316/ERZ3164883/contig.fa.gz	11658_4#26
PRJEB45963	SAMEA2204664	ftp.sra.ebi.ac.uk/vol1/sequence/ERZ316/ERZ3164885/contig.fa.gz	11657_6#28
PRJEB45963	SAMEA2204665	ftp.sra.ebi.ac.uk/vol1/sequence/ERZ316/ERZ3164887/contig.fa.gz	11657_7#27
PRJEB45963	SAMEA2204666	ftp.sra.ebi.ac.uk/vol1/sequence/ERZ316/ERZ3164888/contig.fa.gz	11657_6#29
PRJEB45963	SAMEA2204668	ftp.sra.ebi.ac.uk/vol1/sequence/ERZ316/ERZ3164890/contig.fa.gz	11679_4#17
PRJEB45963	SAMEA2204669	ftp.sra.ebi.ac.uk/vol1/sequence/ERZ316/ERZ3164891/contig.fa.gz	11679_7#17
PRJEB45963	SAMEA2204671	ftp.sra.ebi.ac.uk/vol1/sequence/ERZ316/ERZ3164892/contig.fa.gz	11679_4#19
PRJEB45963	SAMEA2204667	ftp.sra.ebi.ac.uk/vol1/sequence/ERZ316/ERZ3164893/contig.fa.gz	11679_6#20
PRJEB45963	SAMEA2204670	ftp.sra.ebi.ac.uk/vol1/sequence/ERZ316/ERZ3164894/contig.fa.gz	11679_4#18
PRJEB45963	SAMEA2204672	ftp.sra.ebi.ac.uk/vol1/sequence/ERZ316/ERZ3164895/contig.fa.gz	11679_6#21
PRJEB45963	SAMEA2204673	ftp.sra.ebi.ac.uk/vol1/sequence/ERZ316/ERZ3164897/contig.fa.gz	11657_5#25
PRJEB45963	SAMEA2204674	ftp.sra.ebi.ac.uk/vol1/sequence/ERZ316/ERZ3164899/contig.fa.gz	11657_6#30
PRJEB45963	SAMEA2204675	ftp.sra.ebi.ac.uk/vol1/sequence/ERZ316/ERZ3164900/contig.fa.gz	11658_3#22
PRJEB45963	SAMEA2204679	ftp.sra.ebi.ac.uk/vol1/sequence/ERZ316/ERZ3164904/contig.fa.gz	11679_7#18
PRJEB45963	SAMEA2204678	ftp.sra.ebi.ac.uk/vol1/sequence/ERZ316/ERZ3164905/contig.fa.gz	11679_4#20
PRJEB45963	SAMEA2204681	ftp.sra.ebi.ac.uk/vol1/sequence/ERZ316/ERZ3164907/contig.fa.gz	11658_3#23
PRJEB45963	SAMEA2204680	ftp.sra.ebi.ac.uk/vol1/sequence/ERZ316/ERZ3164908/contig.fa.gz	11658_4#27
PRJEB45963	SAMEA2204676	ftp.sra.ebi.ac.uk/vol1/sequence/ERZ316/ERZ3164909/contig.fa.gz	11657_5#26
PRJEB45963	SAMEA2204677	ftp.sra.ebi.ac.uk/vol1/sequence/ERZ316/ERZ3164910/contig.fa.gz	11657_7#28
PRJEB45963	SAMEA2204682	ftp.sra.ebi.ac.uk/vol1/sequence/ERZ316/ERZ3164911/contig.fa.gz	11679_4#21
PRJEB45963	SAMEA2204683	ftp.sra.ebi.ac.uk/vol1/sequence/ERZ316/ERZ3164912/contig.fa.gz	11658_3#24
PRJEB45963	SAMEA2204684	ftp.sra.ebi.ac.uk/vol1/sequence/ERZ316/ERZ3164913/contig.fa.gz	11791_3#6
PRJEB45963	SAMEA2204685	ftp.sra.ebi.ac.uk/vol1/sequence/ERZ316/ERZ3164915/contig.fa.gz	11679_7#19
PRJEB45963	SAMEA2204686	ftp.sra.ebi.ac.uk/vol1/sequence/ERZ316/ERZ3164916/contig.fa.gz	11679_5#15
PRJEB45963	SAMEA2204689	ftp.sra.ebi.ac.uk/vol1/sequence/ERZ316/ERZ3164919/contig.fa.gz	11657_5#27
PRJEB45963	SAMEA2204692	ftp.sra.ebi.ac.uk/vol1/sequence/ERZ316/ERZ3164920/contig.fa.gz	11658_7#40
PRJEB45963	SAMEA2204690	ftp.sra.ebi.ac.uk/vol1/sequence/ERZ316/ERZ3164921/contig.fa.gz	11657_7#30
PRJEB45963	SAMEA2204688	ftp.sra.ebi.ac.uk/vol1/sequence/ERZ316/ERZ3164922/contig.fa.gz	11657_7#29
PRJEB45963	SAMEA2204691	ftp.sra.ebi.ac.uk/vol1/sequence/ERZ316/ERZ3164924/contig.fa.gz	11658_8#56
PRJEB45963	SAMEA2204693	ftp.sra.ebi.ac.uk/vol1/sequence/ERZ316/ERZ3164925/contig.fa.gz	11658_4#28
PRJEB45963	SAMEA2204687	ftp.sra.ebi.ac.uk/vol1/sequence/ERZ316/ERZ3164926/contig.fa.gz	11679_5#16
PRJEB45963	SAMEA2204695	ftp.sra.ebi.ac.uk/vol1/sequence/ERZ316/ERZ3164927/contig.fa.gz	11658_6#57
PRJEB45963	SAMEA2204694	ftp.sra.ebi.ac.uk/vol1/sequence/ERZ316/ERZ3164928/contig.fa.gz	11657_5#28
PRJEB45963	SAMEA2204696	ftp.sra.ebi.ac.uk/vol1/sequence/ERZ316/ERZ3164930/contig.fa.gz	11791_6#11
PRJEB45963	SAMEA2204698	ftp.sra.ebi.ac.uk/vol1/sequence/ERZ316/ERZ3164932/contig.fa.gz	11658_8#57
PRJEB45963	SAMEA2204699	ftp.sra.ebi.ac.uk/vol1/sequence/ERZ316/ERZ3164933/contig.fa.gz	11658_7#41
PRJEB45963	SAMEA2204697	ftp.sra.ebi.ac.uk/vol1/sequence/ERZ316/ERZ3164934/contig.fa.gz	11679_7#20
PRJEB45963	SAMEA2204701	ftp.sra.ebi.ac.uk/vol1/sequence/ERZ316/ERZ3164936/contig.fa.gz	11658_5#58
PRJEB45963	SAMEA2204700	ftp.sra.ebi.ac.uk/vol1/sequence/ERZ316/ERZ3164938/contig.fa.gz	11658_7#42
PRJEB45963	SAMEA2204703	ftp.sra.ebi.ac.uk/vol1/sequence/ERZ316/ERZ3164939/contig.fa.gz	11658_7#43
PRJEB45963	SAMEA2204704	ftp.sra.ebi.ac.uk/vol1/sequence/ERZ316/ERZ3164940/contig.fa.gz	11657_7#31
PRJEB45963	SAMEA2204702	ftp.sra.ebi.ac.uk/vol1/sequence/ERZ316/ERZ3164941/contig.fa.gz	11658_4#29
PRJEB45963	SAMEA2204705	ftp.sra.ebi.ac.uk/vol1/sequence/ERZ316/ERZ3164943/contig.fa.gz	11791_7#37
PRJEB45963	SAMEA2204708	ftp.sra.ebi.ac.uk/vol1/sequence/ERZ316/ERZ3164944/contig.fa.gz	11658_6#58
PRJEB45963	SAMEA2204706	ftp.sra.ebi.ac.uk/vol1/sequence/ERZ316/ERZ3164945/contig.fa.gz	11658_5#59
PRJEB45963	SAMEA2204707	ftp.sra.ebi.ac.uk/vol1/sequence/ERZ316/ERZ3164946/contig.fa.gz	11791_7#38
PRJEB45963	SAMEA2204710	ftp.sra.ebi.ac.uk/vol1/sequence/ERZ316/ERZ3164948/contig.fa.gz	11657_5#29
PRJEB45963	SAMEA2204711	ftp.sra.ebi.ac.uk/vol1/sequence/ERZ316/ERZ3164949/contig.fa.gz	11657_5#30
PRJEB45963	SAMEA2204712	ftp.sra.ebi.ac.uk/vol1/sequence/ERZ316/ERZ3164950/contig.fa.gz	11657_7#32
PRJEB45963	SAMEA2204709	ftp.sra.ebi.ac.uk/vol1/sequence/ERZ316/ERZ3164951/contig.fa.gz	11658_5#60
PRJEB45963	SAMEA2204713	ftp.sra.ebi.ac.uk/vol1/sequence/ERZ316/ERZ3164952/contig.fa.gz	11791_7#39
PRJEB45963	SAMEA2204716	ftp.sra.ebi.ac.uk/vol1/sequence/ERZ316/ERZ3164957/contig.fa.gz	11658_6#59
PRJEB45963	SAMEA2204715	ftp.sra.ebi.ac.uk/vol1/sequence/ERZ316/ERZ3164958/contig.fa.gz	11658_4#30
PRJEB45963	SAMEA2204717	ftp.sra.ebi.ac.uk/vol1/sequence/ERZ316/ERZ3164959/contig.fa.gz	11658_4#31
PRJEB45963	SAMEA2204714	ftp.sra.ebi.ac.uk/vol1/sequence/ERZ316/ERZ3164960/contig.fa.gz	11658_5#61
PRJEB45963	SAMEA2204718	ftp.sra.ebi.ac.uk/vol1/sequence/ERZ316/ERZ3164962/contig.fa.gz	11658_7#44
PRJEB45963	SAMEA2204719	ftp.sra.ebi.ac.uk/vol1/sequence/ERZ316/ERZ3164963/contig.fa.gz	11658_4#32
PRJEB45963	SAMEA2204722	ftp.sra.ebi.ac.uk/vol1/sequence/ERZ316/ERZ3164964/contig.fa.gz	11791_7#40
PRJEB45963	SAMEA2204721	ftp.sra.ebi.ac.uk/vol1/sequence/ERZ316/ERZ3164965/contig.fa.gz	11658_7#45
PRJEB45963	SAMEA2204720	ftp.sra.ebi.ac.uk/vol1/sequence/ERZ316/ERZ3164966/contig.fa.gz	11679_8#15
PRJEB45963	SAMEA2204726	ftp.sra.ebi.ac.uk/vol1/sequence/ERZ316/ERZ3164969/contig.fa.gz	11658_4#33
PRJEB45963	SAMEA2204724	ftp.sra.ebi.ac.uk/vol1/sequence/ERZ316/ERZ3164970/contig.fa.gz	11658_8#58
PRJEB45963	SAMEA2204725	ftp.sra.ebi.ac.uk/vol1/sequence/ERZ316/ERZ3164971/contig.fa.gz	11658_6#60
PRJEB45963	SAMEA2204723	ftp.sra.ebi.ac.uk/vol1/sequence/ERZ316/ERZ3164972/contig.fa.gz	11791_7#41
PRJEB45963	SAMEA2204727	ftp.sra.ebi.ac.uk/vol1/sequence/ERZ316/ERZ3164973/contig.fa.gz	11791_7#42
PRJEB45963	SAMEA2204731	ftp.sra.ebi.ac.uk/vol1/sequence/ERZ316/ERZ3164974/contig.fa.gz	11658_6#61
PRJEB45963	SAMEA2204729	ftp.sra.ebi.ac.uk/vol1/sequence/ERZ316/ERZ3164975/contig.fa.gz	11791_3#7
PRJEB45963	SAMEA2204730	ftp.sra.ebi.ac.uk/vol1/sequence/ERZ316/ERZ3164976/contig.fa.gz	11658_7#46
PRJEB45963	SAMEA2204728	ftp.sra.ebi.ac.uk/vol1/sequence/ERZ316/ERZ3164978/contig.fa.gz	11658_4#34
PRJEB45963	SAMEA2204732	ftp.sra.ebi.ac.uk/vol1/sequence/ERZ316/ERZ3164980/contig.fa.gz	11658_7#47
PRJEB45963	SAMEA2204735	ftp.sra.ebi.ac.uk/vol1/sequence/ERZ316/ERZ3164981/contig.fa.gz	11658_7#48
PRJEB45963	SAMEA2204734	ftp.sra.ebi.ac.uk/vol1/sequence/ERZ316/ERZ3164982/contig.fa.gz	11658_6#62
PRJEB45963	SAMEA2204733	ftp.sra.ebi.ac.uk/vol1/sequence/ERZ316/ERZ3164983/contig.fa.gz	11657_5#31
PRJEB45963	SAMEA2204737	ftp.sra.ebi.ac.uk/vol1/sequence/ERZ316/ERZ3164985/contig.fa.gz	11679_8#16
PRJEB45963	SAMEA2204738	ftp.sra.ebi.ac.uk/vol1/sequence/ERZ316/ERZ3164986/contig.fa.gz	11658_4#35
PRJEB45963	SAMEA2204739	ftp.sra.ebi.ac.uk/vol1/sequence/ERZ316/ERZ3164987/contig.fa.gz	11657_5#33
PRJEB45963	SAMEA2204736	ftp.sra.ebi.ac.uk/vol1/sequence/ERZ316/ERZ3164989/contig.fa.gz	11657_5#32
PRJEB45963	SAMEA2204740	ftp.sra.ebi.ac.uk/vol1/sequence/ERZ316/ERZ3164990/contig.fa.gz	11658_8#59
PRJEB45963	SAMEA2204742	ftp.sra.ebi.ac.uk/vol1/sequence/ERZ316/ERZ3164991/contig.fa.gz	11658_4#36
PRJEB45963	SAMEA2204743	ftp.sra.ebi.ac.uk/vol1/sequence/ERZ316/ERZ3164992/contig.fa.gz	11791_6#12
PRJEB45963	SAMEA2204741	ftp.sra.ebi.ac.uk/vol1/sequence/ERZ316/ERZ3164993/contig.fa.gz	11657_6#31
PRJEB45963	SAMEA2204744	ftp.sra.ebi.ac.uk/vol1/sequence/ERZ316/ERZ3164994/contig.fa.gz	11791_3#8
PRJEB45963	SAMEA2204747	ftp.sra.ebi.ac.uk/vol1/sequence/ERZ316/ERZ3164997/contig.fa.gz	11657_5#35
PRJEB45963	SAMEA2204745	ftp.sra.ebi.ac.uk/vol1/sequence/ERZ316/ERZ3164998/contig.fa.gz	11657_5#34
PRJEB45963	SAMEA2204746	ftp.sra.ebi.ac.uk/vol1/sequence/ERZ316/ERZ3164999/contig.fa.gz	11658_5#62
PRJEB45963	SAMEA2204752	ftp.sra.ebi.ac.uk/vol1/sequence/ERZ316/ERZ3165000/contig.fa.gz	11679_4#22
PRJEB45963	SAMEA2204750	ftp.sra.ebi.ac.uk/vol1/sequence/ERZ316/ERZ3165001/contig.fa.gz	11791_6#13
PRJEB45963	SAMEA2204749	ftp.sra.ebi.ac.uk/vol1/sequence/ERZ316/ERZ3165002/contig.fa.gz	11658_4#37
PRJEB45963	SAMEA2204751	ftp.sra.ebi.ac.uk/vol1/sequence/ERZ316/ERZ3165003/contig.fa.gz	11791_6#14
PRJEB45963	SAMEA2204748	ftp.sra.ebi.ac.uk/vol1/sequence/ERZ316/ERZ3165004/contig.fa.gz	11658_5#63
PRJEB45963	SAMEA2204753	ftp.sra.ebi.ac.uk/vol1/sequence/ERZ316/ERZ3165005/contig.fa.gz	11679_8#17
PRJEB45963	SAMEA2204755	ftp.sra.ebi.ac.uk/vol1/sequence/ERZ316/ERZ3165008/contig.fa.gz	11791_3#9
PRJEB45963	SAMEA2204754	ftp.sra.ebi.ac.uk/vol1/sequence/ERZ316/ERZ3165009/contig.fa.gz	11658_5#64
PRJEB45963	SAMEA2204756	ftp.sra.ebi.ac.uk/vol1/sequence/ERZ316/ERZ3165010/contig.fa.gz	11658_7#49
PRJEB45963	SAMEA2204757	ftp.sra.ebi.ac.uk/vol1/sequence/ERZ316/ERZ3165011/contig.fa.gz	11657_6#32
PRJEB45963	SAMEA2204761	ftp.sra.ebi.ac.uk/vol1/sequence/ERZ316/ERZ3165012/contig.fa.gz	11791_6#15
PRJEB45963	SAMEA2204758	ftp.sra.ebi.ac.uk/vol1/sequence/ERZ316/ERZ3165013/contig.fa.gz	11679_8#18
PRJEB45963	SAMEA2204762	ftp.sra.ebi.ac.uk/vol1/sequence/ERZ316/ERZ3165014/contig.fa.gz	11657_7#33
PRJEB45963	SAMEA2204760	ftp.sra.ebi.ac.uk/vol1/sequence/ERZ316/ERZ3165015/contig.fa.gz	11679_4#23
PRJEB45963	SAMEA2204759	ftp.sra.ebi.ac.uk/vol1/sequence/ERZ316/ERZ3165016/contig.fa.gz	11679_5#17
PRJEB45963	SAMEA2204764	ftp.sra.ebi.ac.uk/vol1/sequence/ERZ316/ERZ3165020/contig.fa.gz	11658_4#38
PRJEB45963	SAMEA2204763	ftp.sra.ebi.ac.uk/vol1/sequence/ERZ316/ERZ3165021/contig.fa.gz	11791_3#10
PRJEB45963	SAMEA2204765	ftp.sra.ebi.ac.uk/vol1/sequence/ERZ316/ERZ3165022/contig.fa.gz	11657_5#36
PRJEB45963	SAMEA2204769	ftp.sra.ebi.ac.uk/vol1/sequence/ERZ316/ERZ3165023/contig.fa.gz	11791_6#16
PRJEB45963	SAMEA2204767	ftp.sra.ebi.ac.uk/vol1/sequence/ERZ316/ERZ3165024/contig.fa.gz	11679_6#22
PRJEB45963	SAMEA2204766	ftp.sra.ebi.ac.uk/vol1/sequence/ERZ316/ERZ3165025/contig.fa.gz	11657_5#37
PRJEB45963	SAMEA2204770	ftp.sra.ebi.ac.uk/vol1/sequence/ERZ316/ERZ3165026/contig.fa.gz	11791_3#11
PRJEB45963	SAMEA2204771	ftp.sra.ebi.ac.uk/vol1/sequence/ERZ316/ERZ3165027/contig.fa.gz	11658_5#65
PRJEB45963	SAMEA2204768	ftp.sra.ebi.ac.uk/vol1/sequence/ERZ316/ERZ3165028/contig.fa.gz	11657_7#34
PRJEB45963	SAMEA2204774	ftp.sra.ebi.ac.uk/vol1/sequence/ERZ316/ERZ3165032/contig.fa.gz	11657_5#38
PRJEB45963	SAMEA2204777	ftp.sra.ebi.ac.uk/vol1/sequence/ERZ316/ERZ3165033/contig.fa.gz	11658_4#39
PRJEB45963	SAMEA2204781	ftp.sra.ebi.ac.uk/vol1/sequence/ERZ316/ERZ3165034/contig.fa.gz	11791_7#44
PRJEB45963	SAMEA2204772	ftp.sra.ebi.ac.uk/vol1/sequence/ERZ316/ERZ3165035/contig.fa.gz	11679_8#19
PRJEB45963	SAMEA2204776	ftp.sra.ebi.ac.uk/vol1/sequence/ERZ316/ERZ3165036/contig.fa.gz	11679_6#23
PRJEB45963	SAMEA2204779	ftp.sra.ebi.ac.uk/vol1/sequence/ERZ316/ERZ3165037/contig.fa.gz	11658_6#63
PRJEB45963	SAMEA2204780	ftp.sra.ebi.ac.uk/vol1/sequence/ERZ316/ERZ3165038/contig.fa.gz	11658_7#51
PRJEB45963	SAMEA2204778	ftp.sra.ebi.ac.uk/vol1/sequence/ERZ316/ERZ3165039/contig.fa.gz	11658_7#50
PRJEB45963	SAMEA2204775	ftp.sra.ebi.ac.uk/vol1/sequence/ERZ316/ERZ3165040/contig.fa.gz	11679_4#24
PRJEB45963	SAMEA2204786	ftp.sra.ebi.ac.uk/vol1/sequence/ERZ316/ERZ3165044/contig.fa.gz	11679_5#18
PRJEB45963	SAMEA2204784	ftp.sra.ebi.ac.uk/vol1/sequence/ERZ316/ERZ3165045/contig.fa.gz	11657_6#33
PRJEB45963	SAMEA2204788	ftp.sra.ebi.ac.uk/vol1/sequence/ERZ316/ERZ3165046/contig.fa.gz	11679_4#25
PRJEB45963	SAMEA2204792	ftp.sra.ebi.ac.uk/vol1/sequence/ERZ316/ERZ3165047/contig.fa.gz	11679_6#25
PRJEB45963	SAMEA2204787	ftp.sra.ebi.ac.uk/vol1/sequence/ERZ316/ERZ3165048/contig.fa.gz	11657_6#34
PRJEB45963	SAMEA2204789	ftp.sra.ebi.ac.uk/vol1/sequence/ERZ316/ERZ3165049/contig.fa.gz	11679_8#21
PRJEB45963	SAMEA2204790	ftp.sra.ebi.ac.uk/vol1/sequence/ERZ316/ERZ3165050/contig.fa.gz	11657_6#35
PRJEB45963	SAMEA2204791	ftp.sra.ebi.ac.uk/vol1/sequence/ERZ316/ERZ3165051/contig.fa.gz	11679_6#24
PRJEB45963	SAMEA2204785	ftp.sra.ebi.ac.uk/vol1/sequence/ERZ316/ERZ3165052/contig.fa.gz	11679_8#20
PRJEB45963	SAMEA2204793	ftp.sra.ebi.ac.uk/vol1/sequence/ERZ316/ERZ3165055/contig.fa.gz	11658_3#25
PRJEB45963	SAMEA2204794	ftp.sra.ebi.ac.uk/vol1/sequence/ERZ316/ERZ3165056/contig.fa.gz	11679_7#21
PRJEB45963	SAMEA2204797	ftp.sra.ebi.ac.uk/vol1/sequence/ERZ316/ERZ3165058/contig.fa.gz	11791_3#13
PRJEB45963	SAMEA2204798	ftp.sra.ebi.ac.uk/vol1/sequence/ERZ316/ERZ3165059/contig.fa.gz	11679_6#26
PRJEB45963	SAMEA2204796	ftp.sra.ebi.ac.uk/vol1/sequence/ERZ316/ERZ3165060/contig.fa.gz	11658_3#26
PRJEB45963	SAMEA2204799	ftp.sra.ebi.ac.uk/vol1/sequence/ERZ316/ERZ3165061/contig.fa.gz	11679_5#19
PRJEB45963	SAMEA2204795	ftp.sra.ebi.ac.uk/vol1/sequence/ERZ316/ERZ3165062/contig.fa.gz	11791_3#12
PRJEB45963	SAMEA2204800	ftp.sra.ebi.ac.uk/vol1/sequence/ERZ316/ERZ3165063/contig.fa.gz	11658_3#27
PRJEB45963	SAMEA2204801	ftp.sra.ebi.ac.uk/vol1/sequence/ERZ316/ERZ3165064/contig.fa.gz	11679_8#22
PRJEB45963	SAMEA2204803	ftp.sra.ebi.ac.uk/vol1/sequence/ERZ316/ERZ3165066/contig.fa.gz	11791_3#14
PRJEB45963	SAMEA2204802	ftp.sra.ebi.ac.uk/vol1/sequence/ERZ316/ERZ3165067/contig.fa.gz	11679_5#20
PRJEB45963	SAMEA2204804	ftp.sra.ebi.ac.uk/vol1/sequence/ERZ316/ERZ3165070/contig.fa.gz	11679_7#22
PRJEB45963	SAMEA2204807	ftp.sra.ebi.ac.uk/vol1/sequence/ERZ316/ERZ3165071/contig.fa.gz	11658_4#40
PRJEB45963	SAMEA2204806	ftp.sra.ebi.ac.uk/vol1/sequence/ERZ316/ERZ3165072/contig.fa.gz	11658_3#28
PRJEB45963	SAMEA2204808	ftp.sra.ebi.ac.uk/vol1/sequence/ERZ316/ERZ3165073/contig.fa.gz	11791_6#17
PRJEB45963	SAMEA2204811	ftp.sra.ebi.ac.uk/vol1/sequence/ERZ316/ERZ3165074/contig.fa.gz	11679_8#23
PRJEB45963	SAMEA2204809	ftp.sra.ebi.ac.uk/vol1/sequence/ERZ316/ERZ3165075/contig.fa.gz	11791_3#15
PRJEB45963	SAMEA2204810	ftp.sra.ebi.ac.uk/vol1/sequence/ERZ316/ERZ3165076/contig.fa.gz	11791_3#16
PRJEB45963	SAMEA2204805	ftp.sra.ebi.ac.uk/vol1/sequence/ERZ316/ERZ3165077/contig.fa.gz	11679_5#21
PRJEB45963	SAMEA2204812	ftp.sra.ebi.ac.uk/vol1/sequence/ERZ316/ERZ3165079/contig.fa.gz	11679_5#22
PRJEB45963	SAMEA2204814	ftp.sra.ebi.ac.uk/vol1/sequence/ERZ316/ERZ3165082/contig.fa.gz	11791_3#17
PRJEB45963	SAMEA2204813	ftp.sra.ebi.ac.uk/vol1/sequence/ERZ316/ERZ3165083/contig.fa.gz	11679_5#23
PRJEB45963	SAMEA2204815	ftp.sra.ebi.ac.uk/vol1/sequence/ERZ316/ERZ3165086/contig.fa.gz	11679_8#24
PRJEB45963	SAMEA2204818	ftp.sra.ebi.ac.uk/vol1/sequence/ERZ316/ERZ3165087/contig.fa.gz	11679_7#24
PRJEB45963	SAMEA2204819	ftp.sra.ebi.ac.uk/vol1/sequence/ERZ316/ERZ3165088/contig.fa.gz	11657_6#36
PRJEB45963	SAMEA2204817	ftp.sra.ebi.ac.uk/vol1/sequence/ERZ316/ERZ3165089/contig.fa.gz	11679_7#23
PRJEB45963	SAMEA2204816	ftp.sra.ebi.ac.uk/vol1/sequence/ERZ316/ERZ3165090/contig.fa.gz	11679_8#25
PRJEB45963	SAMEA2204821	ftp.sra.ebi.ac.uk/vol1/sequence/ERZ316/ERZ3165091/contig.fa.gz	11679_8#26
PRJEB45963	SAMEA2204822	ftp.sra.ebi.ac.uk/vol1/sequence/ERZ316/ERZ3165093/contig.fa.gz	11658_3#29
PRJEB45963	SAMEA2204823	ftp.sra.ebi.ac.uk/vol1/sequence/ERZ316/ERZ3165095/contig.fa.gz	11679_8#27
PRJEB45963	SAMEA2204825	ftp.sra.ebi.ac.uk/vol1/sequence/ERZ316/ERZ3165097/contig.fa.gz	11791_3#18
PRJEB45963	SAMEA2204829	ftp.sra.ebi.ac.uk/vol1/sequence/ERZ316/ERZ3165098/contig.fa.gz	11658_3#30
PRJEB45963	SAMEA2204828	ftp.sra.ebi.ac.uk/vol1/sequence/ERZ316/ERZ3165099/contig.fa.gz	11679_8#29
PRJEB45963	SAMEA2204824	ftp.sra.ebi.ac.uk/vol1/sequence/ERZ316/ERZ3165100/contig.fa.gz	11679_6#27
PRJEB45963	SAMEA2204827	ftp.sra.ebi.ac.uk/vol1/sequence/ERZ316/ERZ3165101/contig.fa.gz	11791_3#19
PRJEB45963	SAMEA2204830	ftp.sra.ebi.ac.uk/vol1/sequence/ERZ316/ERZ3165102/contig.fa.gz	11791_3#20
PRJEB45963	SAMEA2204831	ftp.sra.ebi.ac.uk/vol1/sequence/ERZ316/ERZ3165105/contig.fa.gz	11679_4#26
PRJEB45963	SAMEA2204826	ftp.sra.ebi.ac.uk/vol1/sequence/ERZ316/ERZ3165106/contig.fa.gz	11679_8#28
PRJEB45963	SAMEA2204832	ftp.sra.ebi.ac.uk/vol1/sequence/ERZ316/ERZ3165107/contig.fa.gz	11679_6#28
PRJEB45963	SAMEA2204833	ftp.sra.ebi.ac.uk/vol1/sequence/ERZ316/ERZ3165109/contig.fa.gz	11791_3#21
PRJEB45963	SAMEA2204835	ftp.sra.ebi.ac.uk/vol1/sequence/ERZ316/ERZ3165110/contig.fa.gz	11791_3#23
PRJEB45963	SAMEA2204834	ftp.sra.ebi.ac.uk/vol1/sequence/ERZ316/ERZ3165111/contig.fa.gz	11791_3#22
PRJEB45963	SAMEA2204837	ftp.sra.ebi.ac.uk/vol1/sequence/ERZ316/ERZ3165112/contig.fa.gz	11679_6#29
PRJEB45963	SAMEA2204838	ftp.sra.ebi.ac.uk/vol1/sequence/ERZ316/ERZ3165113/contig.fa.gz	11679_8#30
PRJEB45963	SAMEA2204836	ftp.sra.ebi.ac.uk/vol1/sequence/ERZ316/ERZ3165114/contig.fa.gz	11657_7#35
PRJEB45963	SAMEA2204841	ftp.sra.ebi.ac.uk/vol1/sequence/ERZ316/ERZ3165116/contig.fa.gz	11679_8#31
PRJEB45963	SAMEA2204840	ftp.sra.ebi.ac.uk/vol1/sequence/ERZ316/ERZ3165117/contig.fa.gz	11679_7#26
PRJEB45963	SAMEA2204839	ftp.sra.ebi.ac.uk/vol1/sequence/ERZ316/ERZ3165119/contig.fa.gz	11679_5#24
PRJEB45963	SAMEA2204842	ftp.sra.ebi.ac.uk/vol1/sequence/ERZ316/ERZ3165120/contig.fa.gz	11791_3#24
PRJEB45963	SAMEA2204846	ftp.sra.ebi.ac.uk/vol1/sequence/ERZ316/ERZ3165123/contig.fa.gz	11791_6#18
PRJEB45963	SAMEA2204845	ftp.sra.ebi.ac.uk/vol1/sequence/ERZ316/ERZ3165124/contig.fa.gz	11791_3#26
PRJEB45963	SAMEA2204843	ftp.sra.ebi.ac.uk/vol1/sequence/ERZ316/ERZ3165125/contig.fa.gz	11791_3#25
PRJEB45963	SAMEA2204844	ftp.sra.ebi.ac.uk/vol1/sequence/ERZ316/ERZ3165126/contig.fa.gz	11657_7#36
PRJEB45963	SAMEA2204848	ftp.sra.ebi.ac.uk/vol1/sequence/ERZ316/ERZ3165128/contig.fa.gz	11679_6#31
PRJEB45963	SAMEA2204851	ftp.sra.ebi.ac.uk/vol1/sequence/ERZ316/ERZ3165129/contig.fa.gz	11679_4#27
PRJEB45963	SAMEA2204847	ftp.sra.ebi.ac.uk/vol1/sequence/ERZ316/ERZ3165130/contig.fa.gz	11679_6#30
PRJEB45963	SAMEA2204850	ftp.sra.ebi.ac.uk/vol1/sequence/ERZ316/ERZ3165131/contig.fa.gz	11657_6#37
PRJEB45963	SAMEA2204849	ftp.sra.ebi.ac.uk/vol1/sequence/ERZ316/ERZ3165132/contig.fa.gz	11791_3#27
PRJEB45963	SAMEA2204854	ftp.sra.ebi.ac.uk/vol1/sequence/ERZ316/ERZ3165135/contig.fa.gz	11658_3#31
PRJEB45963	SAMEA2204856	ftp.sra.ebi.ac.uk/vol1/sequence/ERZ316/ERZ3165136/contig.fa.gz	11679_5#25
PRJEB45963	SAMEA2204853	ftp.sra.ebi.ac.uk/vol1/sequence/ERZ316/ERZ3165137/contig.fa.gz	11791_3#28
PRJEB45963	SAMEA2204860	ftp.sra.ebi.ac.uk/vol1/sequence/ERZ316/ERZ3165138/contig.fa.gz	11679_5#26
PRJEB45963	SAMEA2204852	ftp.sra.ebi.ac.uk/vol1/sequence/ERZ316/ERZ3165139/contig.fa.gz	11679_8#32
PRJEB45963	SAMEA2204857	ftp.sra.ebi.ac.uk/vol1/sequence/ERZ316/ERZ3165140/contig.fa.gz	11679_6#33
PRJEB45963	SAMEA2204858	ftp.sra.ebi.ac.uk/vol1/sequence/ERZ316/ERZ3165141/contig.fa.gz	11791_3#29
PRJEB45963	SAMEA2204859	ftp.sra.ebi.ac.uk/vol1/sequence/ERZ316/ERZ3165142/contig.fa.gz	11657_6#38
PRJEB45963	SAMEA2204855	ftp.sra.ebi.ac.uk/vol1/sequence/ERZ316/ERZ3165144/contig.fa.gz	11679_6#32
PRJEB45963	SAMEA2204867	ftp.sra.ebi.ac.uk/vol1/sequence/ERZ316/ERZ3165147/contig.fa.gz	11679_7#27
PRJEB45963	SAMEA2204864	ftp.sra.ebi.ac.uk/vol1/sequence/ERZ316/ERZ3165148/contig.fa.gz	11657_6#39
PRJEB45963	SAMEA2204861	ftp.sra.ebi.ac.uk/vol1/sequence/ERZ316/ERZ3165150/contig.fa.gz	11791_3#30
PRJEB45963	SAMEA2204868	ftp.sra.ebi.ac.uk/vol1/sequence/ERZ316/ERZ3165151/contig.fa.gz	11679_8#33
PRJEB45963	SAMEA2204865	ftp.sra.ebi.ac.uk/vol1/sequence/ERZ316/ERZ3165152/contig.fa.gz	11791_3#31
PRJEB45963	SAMEA2204862	ftp.sra.ebi.ac.uk/vol1/sequence/ERZ316/ERZ3165153/contig.fa.gz	11679_5#27
PRJEB45963	SAMEA2204866	ftp.sra.ebi.ac.uk/vol1/sequence/ERZ316/ERZ3165154/contig.fa.gz	11657_5#39
PRJEB45963	SAMEA2204869	ftp.sra.ebi.ac.uk/vol1/sequence/ERZ316/ERZ3165155/contig.fa.gz	11657_5#40
PRJEB45963	SAMEA2204863	ftp.sra.ebi.ac.uk/vol1/sequence/ERZ316/ERZ3165156/contig.fa.gz	11679_6#34
PRJEB45963	SAMEA2204870	ftp.sra.ebi.ac.uk/vol1/sequence/ERZ316/ERZ3165160/contig.fa.gz	11657_5#41
PRJEB45963	SAMEA2204875	ftp.sra.ebi.ac.uk/vol1/sequence/ERZ316/ERZ3165161/contig.fa.gz	11791_3#32
PRJEB45963	SAMEA2204877	ftp.sra.ebi.ac.uk/vol1/sequence/ERZ316/ERZ3165162/contig.fa.gz	11679_8#34
PRJEB45963	SAMEA2204874	ftp.sra.ebi.ac.uk/vol1/sequence/ERZ316/ERZ3165163/contig.fa.gz	11657_6#40
PRJEB45963	SAMEA2204876	ftp.sra.ebi.ac.uk/vol1/sequence/ERZ316/ERZ3165164/contig.fa.gz	11657_5#42
PRJEB45963	SAMEA2204878	ftp.sra.ebi.ac.uk/vol1/sequence/ERZ316/ERZ3165165/contig.fa.gz	11657_7#38
PRJEB45963	SAMEA2204871	ftp.sra.ebi.ac.uk/vol1/sequence/ERZ316/ERZ3165166/contig.fa.gz	11679_6#35
PRJEB45963	SAMEA2204873	ftp.sra.ebi.ac.uk/vol1/sequence/ERZ316/ERZ3165168/contig.fa.gz	11657_7#37
PRJEB45963	SAMEA2204872	ftp.sra.ebi.ac.uk/vol1/sequence/ERZ316/ERZ3165169/contig.fa.gz	11658_4#41
PRJEB45963	SAMEA2204883	ftp.sra.ebi.ac.uk/vol1/sequence/ERZ316/ERZ3165174/contig.fa.gz	11658_5#66
PRJEB45963	SAMEA2204882	ftp.sra.ebi.ac.uk/vol1/sequence/ERZ316/ERZ3165175/contig.fa.gz	11679_8#36
PRJEB45963	SAMEA2204881	ftp.sra.ebi.ac.uk/vol1/sequence/ERZ316/ERZ3165176/contig.fa.gz	11679_4#28
PRJEB45963	SAMEA2204880	ftp.sra.ebi.ac.uk/vol1/sequence/ERZ316/ERZ3165177/contig.fa.gz	11679_8#35
PRJEB45963	SAMEA2204886	ftp.sra.ebi.ac.uk/vol1/sequence/ERZ316/ERZ3165178/contig.fa.gz	11658_4#42
PRJEB45963	SAMEA2204885	ftp.sra.ebi.ac.uk/vol1/sequence/ERZ316/ERZ3165179/contig.fa.gz	11658_8#60
PRJEB45963	SAMEA2204884	ftp.sra.ebi.ac.uk/vol1/sequence/ERZ316/ERZ3165180/contig.fa.gz	11679_8#37
PRJEB45963	SAMEA2204888	ftp.sra.ebi.ac.uk/vol1/sequence/ERZ316/ERZ3165181/contig.fa.gz	11658_6#64
PRJEB45963	SAMEA2204887	ftp.sra.ebi.ac.uk/vol1/sequence/ERZ316/ERZ3165182/contig.fa.gz	11658_7#52
PRJEB45963	SAMEA2204891	ftp.sra.ebi.ac.uk/vol1/sequence/ERZ316/ERZ3165187/contig.fa.gz	11679_8#38
PRJEB45963	SAMEA2204894	ftp.sra.ebi.ac.uk/vol1/sequence/ERZ316/ERZ3165188/contig.fa.gz	11658_8#61
PRJEB45963	SAMEA2204895	ftp.sra.ebi.ac.uk/vol1/sequence/ERZ316/ERZ3165189/contig.fa.gz	11679_5#28
PRJEB45963	SAMEA2204892	ftp.sra.ebi.ac.uk/vol1/sequence/ERZ316/ERZ3165190/contig.fa.gz	11658_5#67
PRJEB45963	SAMEA2204896	ftp.sra.ebi.ac.uk/vol1/sequence/ERZ316/ERZ3165191/contig.fa.gz	11658_4#43
PRJEB45963	SAMEA2204890	ftp.sra.ebi.ac.uk/vol1/sequence/ERZ316/ERZ3165192/contig.fa.gz	11791_7#45
PRJEB45963	SAMEA2204893	ftp.sra.ebi.ac.uk/vol1/sequence/ERZ316/ERZ3165193/contig.fa.gz	11679_8#39
PRJEB45963	SAMEA2204897	ftp.sra.ebi.ac.uk/vol1/sequence/ERZ316/ERZ3165194/contig.fa.gz	11658_4#44
PRJEB45963	SAMEA2204889	ftp.sra.ebi.ac.uk/vol1/sequence/ERZ316/ERZ3165195/contig.fa.gz	11657_5#43
PRJEB45963	SAMEA2204900	ftp.sra.ebi.ac.uk/vol1/sequence/ERZ316/ERZ3165199/contig.fa.gz	11679_8#40
PRJEB45963	SAMEA2204902	ftp.sra.ebi.ac.uk/vol1/sequence/ERZ316/ERZ3165200/contig.fa.gz	11791_7#47
PRJEB45963	SAMEA2204903	ftp.sra.ebi.ac.uk/vol1/sequence/ERZ316/ERZ3165201/contig.fa.gz	11658_7#54
PRJEB45963	SAMEA2204898	ftp.sra.ebi.ac.uk/vol1/sequence/ERZ316/ERZ3165202/contig.fa.gz	11658_7#53
PRJEB45963	SAMEA2204901	ftp.sra.ebi.ac.uk/vol1/sequence/ERZ316/ERZ3165203/contig.fa.gz	11679_8#41
PRJEB45963	SAMEA2204904	ftp.sra.ebi.ac.uk/vol1/sequence/ERZ316/ERZ3165204/contig.fa.gz	11791_3#33
PRJEB45963	SAMEA2204906	ftp.sra.ebi.ac.uk/vol1/sequence/ERZ316/ERZ3165205/contig.fa.gz	11791_7#48
PRJEB45963	SAMEA2204899	ftp.sra.ebi.ac.uk/vol1/sequence/ERZ316/ERZ3165206/contig.fa.gz	11791_7#46
PRJEB45963	SAMEA2204905	ftp.sra.ebi.ac.uk/vol1/sequence/ERZ316/ERZ3165207/contig.fa.gz	11657_6#41
PRJEB45963	SAMEA2204908	ftp.sra.ebi.ac.uk/vol1/sequence/ERZ316/ERZ3165211/contig.fa.gz	11658_6#65
PRJEB45963	SAMEA2204907	ftp.sra.ebi.ac.uk/vol1/sequence/ERZ316/ERZ3165212/contig.fa.gz	11791_3#34
PRJEB45963	SAMEA2204910	ftp.sra.ebi.ac.uk/vol1/sequence/ERZ316/ERZ3165213/contig.fa.gz	11791_3#35
PRJEB45963	SAMEA2204911	ftp.sra.ebi.ac.uk/vol1/sequence/ERZ316/ERZ3165214/contig.fa.gz	11658_4#45
PRJEB45963	SAMEA2204915	ftp.sra.ebi.ac.uk/vol1/sequence/ERZ316/ERZ3165216/contig.fa.gz	11658_5#68
PRJEB45963	SAMEA2204909	ftp.sra.ebi.ac.uk/vol1/sequence/ERZ316/ERZ3165217/contig.fa.gz	11679_6#36
PRJEB45963	SAMEA2204913	ftp.sra.ebi.ac.uk/vol1/sequence/ERZ316/ERZ3165218/contig.fa.gz	11657_5#44
PRJEB45963	SAMEA2204914	ftp.sra.ebi.ac.uk/vol1/sequence/ERZ316/ERZ3165219/contig.fa.gz	11657_7#39
PRJEB45963	SAMEA2204912	ftp.sra.ebi.ac.uk/vol1/sequence/ERZ316/ERZ3165220/contig.fa.gz	11658_7#55
PRJEB45963	SAMEA2204917	ftp.sra.ebi.ac.uk/vol1/sequence/ERZ316/ERZ3165224/contig.fa.gz	11658_5#69
PRJEB45963	SAMEA2204916	ftp.sra.ebi.ac.uk/vol1/sequence/ERZ316/ERZ3165225/contig.fa.gz	11658_8#62
PRJEB45963	SAMEA2204922	ftp.sra.ebi.ac.uk/vol1/sequence/ERZ316/ERZ3165226/contig.fa.gz	11791_7#50
PRJEB45963	SAMEA2204918	ftp.sra.ebi.ac.uk/vol1/sequence/ERZ316/ERZ3165227/contig.fa.gz	11791_7#49
PRJEB45963	SAMEA2204919	ftp.sra.ebi.ac.uk/vol1/sequence/ERZ316/ERZ3165228/contig.fa.gz	11658_8#63
PRJEB45963	SAMEA2204921	ftp.sra.ebi.ac.uk/vol1/sequence/ERZ316/ERZ3165229/contig.fa.gz	11657_7#40
PRJEB45963	SAMEA2204924	ftp.sra.ebi.ac.uk/vol1/sequence/ERZ316/ERZ3165230/contig.fa.gz	11658_7#56
PRJEB45963	SAMEA2204920	ftp.sra.ebi.ac.uk/vol1/sequence/ERZ316/ERZ3165231/contig.fa.gz	11658_4#46
PRJEB45963	SAMEA2204923	ftp.sra.ebi.ac.uk/vol1/sequence/ERZ316/ERZ3165232/contig.fa.gz	11679_6#37
PRJEB45963	SAMEA2204925	ftp.sra.ebi.ac.uk/vol1/sequence/ERZ316/ERZ3165236/contig.fa.gz	11679_8#42
PRJEB45963	SAMEA2204928	ftp.sra.ebi.ac.uk/vol1/sequence/ERZ316/ERZ3165237/contig.fa.gz	11658_5#71
PRJEB45963	SAMEA2204927	ftp.sra.ebi.ac.uk/vol1/sequence/ERZ316/ERZ3165238/contig.fa.gz	11791_7#51
PRJEB45963	SAMEA2204926	ftp.sra.ebi.ac.uk/vol1/sequence/ERZ316/ERZ3165239/contig.fa.gz	11658_5#70
PRJEB45963	SAMEA2204929	ftp.sra.ebi.ac.uk/vol1/sequence/ERZ316/ERZ3165240/contig.fa.gz	11791_3#36
PRJEB45963	SAMEA2204930	ftp.sra.ebi.ac.uk/vol1/sequence/ERZ316/ERZ3165241/contig.fa.gz	11658_8#64
PRJEB45963	SAMEA2204933	ftp.sra.ebi.ac.uk/vol1/sequence/ERZ316/ERZ3165242/contig.fa.gz	11658_8#65
PRJEB45963	SAMEA2204931	ftp.sra.ebi.ac.uk/vol1/sequence/ERZ316/ERZ3165243/contig.fa.gz	11658_6#66
PRJEB45963	SAMEA2204932	ftp.sra.ebi.ac.uk/vol1/sequence/ERZ316/ERZ3165244/contig.fa.gz	11658_5#72
PRJEB45963	SAMEA2204937	ftp.sra.ebi.ac.uk/vol1/sequence/ERZ316/ERZ3165249/contig.fa.gz	11679_8#43
PRJEB45963	SAMEA2204934	ftp.sra.ebi.ac.uk/vol1/sequence/ERZ316/ERZ3165250/contig.fa.gz	11658_7#57
PRJEB45963	SAMEA2204935	ftp.sra.ebi.ac.uk/vol1/sequence/ERZ316/ERZ3165251/contig.fa.gz	11658_7#58
PRJEB45963	SAMEA2204936	ftp.sra.ebi.ac.uk/vol1/sequence/ERZ316/ERZ3165252/contig.fa.gz	11657_6#42
PRJEB45963	SAMEA2204939	ftp.sra.ebi.ac.uk/vol1/sequence/ERZ316/ERZ3165253/contig.fa.gz	11791_7#52
PRJEB45963	SAMEA2204940	ftp.sra.ebi.ac.uk/vol1/sequence/ERZ316/ERZ3165254/contig.fa.gz	11658_6#67
PRJEB45963	SAMEA2204942	ftp.sra.ebi.ac.uk/vol1/sequence/ERZ316/ERZ3165255/contig.fa.gz	11658_6#68
PRJEB45963	SAMEA2204938	ftp.sra.ebi.ac.uk/vol1/sequence/ERZ316/ERZ3165256/contig.fa.gz	11791_3#37
PRJEB45963	SAMEA2204941	ftp.sra.ebi.ac.uk/vol1/sequence/ERZ316/ERZ3165257/contig.fa.gz	11658_5#73
PRJEB45963	SAMEA2204946	ftp.sra.ebi.ac.uk/vol1/sequence/ERZ316/ERZ3165260/contig.fa.gz	11658_6#69
PRJEB45963	SAMEA2204950	ftp.sra.ebi.ac.uk/vol1/sequence/ERZ316/ERZ3165261/contig.fa.gz	11791_7#54
PRJEB45963	SAMEA2204949	ftp.sra.ebi.ac.uk/vol1/sequence/ERZ316/ERZ3165262/contig.fa.gz	11657_6#43
PRJEB45963	SAMEA2204947	ftp.sra.ebi.ac.uk/vol1/sequence/ERZ316/ERZ3165263/contig.fa.gz	11679_5#29
PRJEB45963	SAMEA2204944	ftp.sra.ebi.ac.uk/vol1/sequence/ERZ316/ERZ3165264/contig.fa.gz	11658_5#75
PRJEB45963	SAMEA2204951	ftp.sra.ebi.ac.uk/vol1/sequence/ERZ316/ERZ3165265/contig.fa.gz	11658_6#70
PRJEB45963	SAMEA2204952	ftp.sra.ebi.ac.uk/vol1/sequence/ERZ316/ERZ3165266/contig.fa.gz	11791_6#20
PRJEB45963	SAMEA2204948	ftp.sra.ebi.ac.uk/vol1/sequence/ERZ316/ERZ3165267/contig.fa.gz	11791_7#53
PRJEB45963	SAMEA2204943	ftp.sra.ebi.ac.uk/vol1/sequence/ERZ316/ERZ3165268/contig.fa.gz	11658_5#74
PRJEB45963	SAMEA2204955	ftp.sra.ebi.ac.uk/vol1/sequence/ERZ316/ERZ3165272/contig.fa.gz	11658_8#66
PRJEB45963	SAMEA2204954	ftp.sra.ebi.ac.uk/vol1/sequence/ERZ316/ERZ3165274/contig.fa.gz	11658_7#59
PRJEB45963	SAMEA2204956	ftp.sra.ebi.ac.uk/vol1/sequence/ERZ316/ERZ3165276/contig.fa.gz	11658_8#67
PRJEB45963	SAMEA2204957	ftp.sra.ebi.ac.uk/vol1/sequence/ERZ316/ERZ3165277/contig.fa.gz	11658_8#68
PRJEB45963	SAMEA2204953	ftp.sra.ebi.ac.uk/vol1/sequence/ERZ316/ERZ3165278/contig.fa.gz	11679_5#30
PRJEB45963	SAMEA2204961	ftp.sra.ebi.ac.uk/vol1/sequence/ERZ316/ERZ3165279/contig.fa.gz	11658_5#76
PRJEB45963	SAMEA2204958	ftp.sra.ebi.ac.uk/vol1/sequence/ERZ316/ERZ3165280/contig.fa.gz	11658_7#60
PRJEB45963	SAMEA2204965	ftp.sra.ebi.ac.uk/vol1/sequence/ERZ316/ERZ3165284/contig.fa.gz	11679_6#38
PRJEB45963	SAMEA2204969	ftp.sra.ebi.ac.uk/vol1/sequence/ERZ316/ERZ3165285/contig.fa.gz	11658_8#69
PRJEB45963	SAMEA2204964	ftp.sra.ebi.ac.uk/vol1/sequence/ERZ316/ERZ3165286/contig.fa.gz	11679_8#44
PRJEB45963	SAMEA2204967	ftp.sra.ebi.ac.uk/vol1/sequence/ERZ316/ERZ3165287/contig.fa.gz	11657_7#41
PRJEB45963	SAMEA2204968	ftp.sra.ebi.ac.uk/vol1/sequence/ERZ316/ERZ3165288/contig.fa.gz	11658_6#72
PRJEB45963	SAMEA2204962	ftp.sra.ebi.ac.uk/vol1/sequence/ERZ316/ERZ3165289/contig.fa.gz	11658_6#71
PRJEB45963	SAMEA2204972	ftp.sra.ebi.ac.uk/vol1/sequence/ERZ316/ERZ3165290/contig.fa.gz	11658_5#78
PRJEB45963	SAMEA2204966	ftp.sra.ebi.ac.uk/vol1/sequence/ERZ316/ERZ3165291/contig.fa.gz	11658_5#77
PRJEB45963	SAMEA2204971	ftp.sra.ebi.ac.uk/vol1/sequence/ERZ316/ERZ3165292/contig.fa.gz	11791_7#55
PRJEB45963	SAMEA2204975	ftp.sra.ebi.ac.uk/vol1/sequence/ERZ316/ERZ3165296/contig.fa.gz	11679_4#29
PRJEB45963	SAMEA2204973	ftp.sra.ebi.ac.uk/vol1/sequence/ERZ316/ERZ3165297/contig.fa.gz	11658_5#79
PRJEB45963	SAMEA2204974	ftp.sra.ebi.ac.uk/vol1/sequence/ERZ316/ERZ3165298/contig.fa.gz	11658_7#62
PRJEB45963	SAMEA2204978	ftp.sra.ebi.ac.uk/vol1/sequence/ERZ316/ERZ3165299/contig.fa.gz	11658_7#63
PRJEB45963	SAMEA2204981	ftp.sra.ebi.ac.uk/vol1/sequence/ERZ316/ERZ3165300/contig.fa.gz	11658_8#72
PRJEB45963	SAMEA2204979	ftp.sra.ebi.ac.uk/vol1/sequence/ERZ316/ERZ3165301/contig.fa.gz	11658_5#81
PRJEB45963	SAMEA2204980	ftp.sra.ebi.ac.uk/vol1/sequence/ERZ316/ERZ3165302/contig.fa.gz	11658_8#71
PRJEB45963	SAMEA2204976	ftp.sra.ebi.ac.uk/vol1/sequence/ERZ316/ERZ3165303/contig.fa.gz	11658_8#70
PRJEB45963	SAMEA2204977	ftp.sra.ebi.ac.uk/vol1/sequence/ERZ316/ERZ3165304/contig.fa.gz	11658_5#80
PRJEB45963	SAMEA2204986	ftp.sra.ebi.ac.uk/vol1/sequence/ERZ316/ERZ3165308/contig.fa.gz	11658_6#73
PRJEB45963	SAMEA2204990	ftp.sra.ebi.ac.uk/vol1/sequence/ERZ316/ERZ3165309/contig.fa.gz	11658_4#47
PRJEB45963	SAMEA2204984	ftp.sra.ebi.ac.uk/vol1/sequence/ERZ316/ERZ3165310/contig.fa.gz	11658_8#74
PRJEB45963	SAMEA2204985	ftp.sra.ebi.ac.uk/vol1/sequence/ERZ316/ERZ3165311/contig.fa.gz	11658_8#75
PRJEB45963	SAMEA2204983	ftp.sra.ebi.ac.uk/vol1/sequence/ERZ316/ERZ3165312/contig.fa.gz	11658_5#82
PRJEB45963	SAMEA2204982	ftp.sra.ebi.ac.uk/vol1/sequence/ERZ316/ERZ3165313/contig.fa.gz	11658_8#73
PRJEB45963	SAMEA2204988	ftp.sra.ebi.ac.uk/vol1/sequence/ERZ316/ERZ3165314/contig.fa.gz	11791_7#56
PRJEB45963	SAMEA2204987	ftp.sra.ebi.ac.uk/vol1/sequence/ERZ316/ERZ3165315/contig.fa.gz	11658_8#76
PRJEB45963	SAMEA2204989	ftp.sra.ebi.ac.uk/vol1/sequence/ERZ316/ERZ3165316/contig.fa.gz	11658_6#74
PRJEB45963	SAMEA2204993	ftp.sra.ebi.ac.uk/vol1/sequence/ERZ316/ERZ3165321/contig.fa.gz	11658_8#77
PRJEB45963	SAMEA2204994	ftp.sra.ebi.ac.uk/vol1/sequence/ERZ316/ERZ3165322/contig.fa.gz	11658_8#78
PRJEB45963	SAMEA2204996	ftp.sra.ebi.ac.uk/vol1/sequence/ERZ316/ERZ3165323/contig.fa.gz	11658_6#77
PRJEB45963	SAMEA2204999	ftp.sra.ebi.ac.uk/vol1/sequence/ERZ316/ERZ3165324/contig.fa.gz	11658_4#48
PRJEB45963	SAMEA2204998	ftp.sra.ebi.ac.uk/vol1/sequence/ERZ316/ERZ3165325/contig.fa.gz	11658_6#78
PRJEB45963	SAMEA2204991	ftp.sra.ebi.ac.uk/vol1/sequence/ERZ316/ERZ3165326/contig.fa.gz	11658_6#75
PRJEB45963	SAMEA2204995	ftp.sra.ebi.ac.uk/vol1/sequence/ERZ316/ERZ3165327/contig.fa.gz	11679_4#30
PRJEB45963	SAMEA2204997	ftp.sra.ebi.ac.uk/vol1/sequence/ERZ316/ERZ3165328/contig.fa.gz	11658_8#79
PRJEB45963	SAMEA2204992	ftp.sra.ebi.ac.uk/vol1/sequence/ERZ316/ERZ3165329/contig.fa.gz	11658_6#76
PRJEB45963	SAMEA2205005	ftp.sra.ebi.ac.uk/vol1/sequence/ERZ316/ERZ3165333/contig.fa.gz	11658_8#82
PRJEB45963	SAMEA2205007	ftp.sra.ebi.ac.uk/vol1/sequence/ERZ316/ERZ3165334/contig.fa.gz	11658_4#49
PRJEB45963	SAMEA2205002	ftp.sra.ebi.ac.uk/vol1/sequence/ERZ316/ERZ3165335/contig.fa.gz	11657_7#43
PRJEB45963	SAMEA2205000	ftp.sra.ebi.ac.uk/vol1/sequence/ERZ316/ERZ3165336/contig.fa.gz	11791_7#57
PRJEB45963	SAMEA2205003	ftp.sra.ebi.ac.uk/vol1/sequence/ERZ316/ERZ3165337/contig.fa.gz	11658_8#80
PRJEB45963	SAMEA2205008	ftp.sra.ebi.ac.uk/vol1/sequence/ERZ316/ERZ3165338/contig.fa.gz	11657_5#46
PRJEB45963	SAMEA2205001	ftp.sra.ebi.ac.uk/vol1/sequence/ERZ316/ERZ3165339/contig.fa.gz	11657_7#42
PRJEB45963	SAMEA2205006	ftp.sra.ebi.ac.uk/vol1/sequence/ERZ316/ERZ3165340/contig.fa.gz	11679_7#28
PRJEB45963	SAMEA2205004	ftp.sra.ebi.ac.uk/vol1/sequence/ERZ316/ERZ3165341/contig.fa.gz	11658_8#81
PRJEB45963	SAMEA2205012	ftp.sra.ebi.ac.uk/vol1/sequence/ERZ316/ERZ3165345/contig.fa.gz	11791_6#21
PRJEB45963	SAMEA2205009	ftp.sra.ebi.ac.uk/vol1/sequence/ERZ316/ERZ3165346/contig.fa.gz	11658_8#83
PRJEB45963	SAMEA2205015	ftp.sra.ebi.ac.uk/vol1/sequence/ERZ316/ERZ3165347/contig.fa.gz	11657_7#44
PRJEB45963	SAMEA2205017	ftp.sra.ebi.ac.uk/vol1/sequence/ERZ316/ERZ3165348/contig.fa.gz	11658_8#84
PRJEB45963	SAMEA2205010	ftp.sra.ebi.ac.uk/vol1/sequence/ERZ316/ERZ3165349/contig.fa.gz	11658_3#32
PRJEB45963	SAMEA2205018	ftp.sra.ebi.ac.uk/vol1/sequence/ERZ316/ERZ3165350/contig.fa.gz	11658_6#79
PRJEB45963	SAMEA2205014	ftp.sra.ebi.ac.uk/vol1/sequence/ERZ316/ERZ3165351/contig.fa.gz	11657_6#44
PRJEB45963	SAMEA2205011	ftp.sra.ebi.ac.uk/vol1/sequence/ERZ316/ERZ3165352/contig.fa.gz	11658_3#33
PRJEB45963	SAMEA2205016	ftp.sra.ebi.ac.uk/vol1/sequence/ERZ316/ERZ3165353/contig.fa.gz	11658_5#83
PRJEB45963	SAMEA2205021	ftp.sra.ebi.ac.uk/vol1/sequence/ERZ316/ERZ3165357/contig.fa.gz	11658_8#86
PRJEB45963	SAMEA2205019	ftp.sra.ebi.ac.uk/vol1/sequence/ERZ316/ERZ3165358/contig.fa.gz	11658_8#85
PRJEB45963	SAMEA2205026	ftp.sra.ebi.ac.uk/vol1/sequence/ERZ316/ERZ3165359/contig.fa.gz	11791_7#58
PRJEB45963	SAMEA2205023	ftp.sra.ebi.ac.uk/vol1/sequence/ERZ316/ERZ3165360/contig.fa.gz	11658_6#81
PRJEB45963	SAMEA2205022	ftp.sra.ebi.ac.uk/vol1/sequence/ERZ316/ERZ3165361/contig.fa.gz	11658_6#80
PRJEB45963	SAMEA2205028	ftp.sra.ebi.ac.uk/vol1/sequence/ERZ316/ERZ3165362/contig.fa.gz	11658_5#84
PRJEB45963	SAMEA2205024	ftp.sra.ebi.ac.uk/vol1/sequence/ERZ316/ERZ3165363/contig.fa.gz	11658_7#64
PRJEB45963	SAMEA2205027	ftp.sra.ebi.ac.uk/vol1/sequence/ERZ316/ERZ3165364/contig.fa.gz	11658_6#82
PRJEB45963	SAMEA2205025	ftp.sra.ebi.ac.uk/vol1/sequence/ERZ316/ERZ3165365/contig.fa.gz	11658_8#87
PRJEB45963	SAMEA2205032	ftp.sra.ebi.ac.uk/vol1/sequence/ERZ316/ERZ3165369/contig.fa.gz	11658_5#85
PRJEB45963	SAMEA2205030	ftp.sra.ebi.ac.uk/vol1/sequence/ERZ316/ERZ3165370/contig.fa.gz	11658_4#50
PRJEB45963	SAMEA2205037	ftp.sra.ebi.ac.uk/vol1/sequence/ERZ316/ERZ3165371/contig.fa.gz	11658_8#88
PRJEB45963	SAMEA2205033	ftp.sra.ebi.ac.uk/vol1/sequence/ERZ316/ERZ3165372/contig.fa.gz	11658_4#51
PRJEB45963	SAMEA2205029	ftp.sra.ebi.ac.uk/vol1/sequence/ERZ316/ERZ3165373/contig.fa.gz	11791_7#59
PRJEB45963	SAMEA2205035	ftp.sra.ebi.ac.uk/vol1/sequence/ERZ316/ERZ3165374/contig.fa.gz	11658_5#86
PRJEB45963	SAMEA2205031	ftp.sra.ebi.ac.uk/vol1/sequence/ERZ316/ERZ3165375/contig.fa.gz	11658_6#83
PRJEB45963	SAMEA2205034	ftp.sra.ebi.ac.uk/vol1/sequence/ERZ316/ERZ3165376/contig.fa.gz	11658_4#52
PRJEB45963	SAMEA2205036	ftp.sra.ebi.ac.uk/vol1/sequence/ERZ316/ERZ3165377/contig.fa.gz	11658_6#84
PRJEB45963	SAMEA2205044	ftp.sra.ebi.ac.uk/vol1/sequence/ERZ316/ERZ3165382/contig.fa.gz	11679_4#31
PRJEB45963	SAMEA2205039	ftp.sra.ebi.ac.uk/vol1/sequence/ERZ316/ERZ3165383/contig.fa.gz	11657_5#47
PRJEB45963	SAMEA2205041	ftp.sra.ebi.ac.uk/vol1/sequence/ERZ316/ERZ3165384/contig.fa.gz	11791_7#60
PRJEB45963	SAMEA2205042	ftp.sra.ebi.ac.uk/vol1/sequence/ERZ316/ERZ3165385/contig.fa.gz	11791_6#22
PRJEB45963	SAMEA2205040	ftp.sra.ebi.ac.uk/vol1/sequence/ERZ316/ERZ3165386/contig.fa.gz	11658_8#90
PRJEB45963	SAMEA2205043	ftp.sra.ebi.ac.uk/vol1/sequence/ERZ316/ERZ3165387/contig.fa.gz	11791_7#61
PRJEB45963	SAMEA2205045	ftp.sra.ebi.ac.uk/vol1/sequence/ERZ316/ERZ3165388/contig.fa.gz	11658_6#85
PRJEB45963	SAMEA2205038	ftp.sra.ebi.ac.uk/vol1/sequence/ERZ316/ERZ3165389/contig.fa.gz	11658_8#89
PRJEB45963	SAMEA2205046	ftp.sra.ebi.ac.uk/vol1/sequence/ERZ316/ERZ3165390/contig.fa.gz	11657_6#45
PRJEB45963	SAMEA2205047	ftp.sra.ebi.ac.uk/vol1/sequence/ERZ316/ERZ3165394/contig.fa.gz	11658_4#53
PRJEB45963	SAMEA2205051	ftp.sra.ebi.ac.uk/vol1/sequence/ERZ316/ERZ3165395/contig.fa.gz	11658_8#91
PRJEB45963	SAMEA2205052	ftp.sra.ebi.ac.uk/vol1/sequence/ERZ316/ERZ3165396/contig.fa.gz	11658_4#55
PRJEB45963	SAMEA2205055	ftp.sra.ebi.ac.uk/vol1/sequence/ERZ316/ERZ3165397/contig.fa.gz	11658_5#87
PRJEB45963	SAMEA2205050	ftp.sra.ebi.ac.uk/vol1/sequence/ERZ316/ERZ3165398/contig.fa.gz	11658_6#87
PRJEB45963	SAMEA2205053	ftp.sra.ebi.ac.uk/vol1/sequence/ERZ316/ERZ3165399/contig.fa.gz	11791_7#62
PRJEB45963	SAMEA2205048	ftp.sra.ebi.ac.uk/vol1/sequence/ERZ316/ERZ3165400/contig.fa.gz	11658_4#54
PRJEB45963	SAMEA2205054	ftp.sra.ebi.ac.uk/vol1/sequence/ERZ316/ERZ3165401/contig.fa.gz	11658_3#34
PRJEB45963	SAMEA2205049	ftp.sra.ebi.ac.uk/vol1/sequence/ERZ316/ERZ3165402/contig.fa.gz	11658_6#86
PRJEB45963	SAMEA2205056	ftp.sra.ebi.ac.uk/vol1/sequence/ERZ316/ERZ3165406/contig.fa.gz	11658_5#88
PRJEB45963	SAMEA2205057	ftp.sra.ebi.ac.uk/vol1/sequence/ERZ316/ERZ3165407/contig.fa.gz	11657_5#48
PRJEB45963	SAMEA2205058	ftp.sra.ebi.ac.uk/vol1/sequence/ERZ316/ERZ3165408/contig.fa.gz	11658_6#88
PRJEB45963	SAMEA2205061	ftp.sra.ebi.ac.uk/vol1/sequence/ERZ316/ERZ3165409/contig.fa.gz	11658_4#56
PRJEB45963	SAMEA2205064	ftp.sra.ebi.ac.uk/vol1/sequence/ERZ316/ERZ3165411/contig.fa.gz	11658_4#57
PRJEB45963	SAMEA2205059	ftp.sra.ebi.ac.uk/vol1/sequence/ERZ316/ERZ3165412/contig.fa.gz	11658_6#89
PRJEB45963	SAMEA2205063	ftp.sra.ebi.ac.uk/vol1/sequence/ERZ316/ERZ3165413/contig.fa.gz	11679_6#39
PRJEB45963	SAMEA2205062	ftp.sra.ebi.ac.uk/vol1/sequence/ERZ316/ERZ3165414/contig.fa.gz	11657_7#45
PRJEB45963	SAMEA2205060	ftp.sra.ebi.ac.uk/vol1/sequence/ERZ316/ERZ3165415/contig.fa.gz	11658_8#92
PRJEB45963	SAMEA2205066	ftp.sra.ebi.ac.uk/vol1/sequence/ERZ316/ERZ3165417/contig.fa.gz	11679_5#31
PRJEB45963	SAMEA2205065	ftp.sra.ebi.ac.uk/vol1/sequence/ERZ316/ERZ3165418/contig.fa.gz	11679_8#45
PRJEB45963	SAMEA2205071	ftp.sra.ebi.ac.uk/vol1/sequence/ERZ316/ERZ3165421/contig.fa.gz	11679_6#40
PRJEB45963	SAMEA2205070	ftp.sra.ebi.ac.uk/vol1/sequence/ERZ316/ERZ3165422/contig.fa.gz	11679_8#46
PRJEB45963	SAMEA2205068	ftp.sra.ebi.ac.uk/vol1/sequence/ERZ316/ERZ3165423/contig.fa.gz	11679_4#32
PRJEB45963	SAMEA2205072	ftp.sra.ebi.ac.uk/vol1/sequence/ERZ316/ERZ3165424/contig.fa.gz	11679_5#32
PRJEB45963	SAMEA2205069	ftp.sra.ebi.ac.uk/vol1/sequence/ERZ316/ERZ3165425/contig.fa.gz	11658_4#58
PRJEB45963	SAMEA2205074	ftp.sra.ebi.ac.uk/vol1/sequence/ERZ316/ERZ3165426/contig.fa.gz	11791_3#40
PRJEB45963	SAMEA2205073	ftp.sra.ebi.ac.uk/vol1/sequence/ERZ316/ERZ3165427/contig.fa.gz	11791_3#39
PRJEB45963	SAMEA2205076	ftp.sra.ebi.ac.uk/vol1/sequence/ERZ316/ERZ3165428/contig.fa.gz	11658_3#35
PRJEB45963	SAMEA2205075	ftp.sra.ebi.ac.uk/vol1/sequence/ERZ316/ERZ3165429/contig.fa.gz	11679_8#47
PRJEB45963	SAMEA2205077	ftp.sra.ebi.ac.uk/vol1/sequence/ERZ316/ERZ3165433/contig.fa.gz	11658_3#36
PRJEB45963	SAMEA2205078	ftp.sra.ebi.ac.uk/vol1/sequence/ERZ316/ERZ3165434/contig.fa.gz	11791_6#23
PRJEB45963	SAMEA2205079	ftp.sra.ebi.ac.uk/vol1/sequence/ERZ316/ERZ3165442/contig.fa.gz	11679_8#48
PRJEB45963	SAMEA2205080	ftp.sra.ebi.ac.uk/vol1/sequence/ERZ316/ERZ3165443/contig.fa.gz	11657_5#49
PRJEB45963	SAMEA2205083	ftp.sra.ebi.ac.uk/vol1/sequence/ERZ316/ERZ3165444/contig.fa.gz	11679_7#29
PRJEB45963	SAMEA2205081	ftp.sra.ebi.ac.uk/vol1/sequence/ERZ316/ERZ3165445/contig.fa.gz	11679_4#33
PRJEB45963	SAMEA2205085	ftp.sra.ebi.ac.uk/vol1/sequence/ERZ316/ERZ3165446/contig.fa.gz	11791_3#41
PRJEB45963	SAMEA2205084	ftp.sra.ebi.ac.uk/vol1/sequence/ERZ316/ERZ3165447/contig.fa.gz	11679_4#34
PRJEB45963	SAMEA2205082	ftp.sra.ebi.ac.uk/vol1/sequence/ERZ316/ERZ3165448/contig.fa.gz	11679_6#41
PRJEB45963	SAMEA2205086	ftp.sra.ebi.ac.uk/vol1/sequence/ERZ316/ERZ3165450/contig.fa.gz	11679_6#42
PRJEB45963	SAMEA2205087	ftp.sra.ebi.ac.uk/vol1/sequence/ERZ316/ERZ3165451/contig.fa.gz	11657_7#46
PRJEB45963	SAMEA2205088	ftp.sra.ebi.ac.uk/vol1/sequence/ERZ316/ERZ3165454/contig.fa.gz	11679_5#33
PRJEB45963	SAMEA2205089	ftp.sra.ebi.ac.uk/vol1/sequence/ERZ316/ERZ3165455/contig.fa.gz	11679_8#49
PRJEB45963	SAMEA2205090	ftp.sra.ebi.ac.uk/vol1/sequence/ERZ316/ERZ3165456/contig.fa.gz	11679_4#35
PRJEB45963	SAMEA2205091	ftp.sra.ebi.ac.uk/vol1/sequence/ERZ316/ERZ3165457/contig.fa.gz	11679_7#30
PRJEB45963	SAMEA2205096	ftp.sra.ebi.ac.uk/vol1/sequence/ERZ316/ERZ3165458/contig.fa.gz	11791_3#42
PRJEB45963	SAMEA2205093	ftp.sra.ebi.ac.uk/vol1/sequence/ERZ316/ERZ3165460/contig.fa.gz	11679_7#32
PRJEB45963	SAMEA2205095	ftp.sra.ebi.ac.uk/vol1/sequence/ERZ316/ERZ3165461/contig.fa.gz	11657_6#46
PRJEB45963	SAMEA2205094	ftp.sra.ebi.ac.uk/vol1/sequence/ERZ316/ERZ3165462/contig.fa.gz	11679_5#34
PRJEB45963	SAMEA2205092	ftp.sra.ebi.ac.uk/vol1/sequence/ERZ316/ERZ3165463/contig.fa.gz	11679_7#31
PRJEB45963	SAMEA2205097	ftp.sra.ebi.ac.uk/vol1/sequence/ERZ316/ERZ3165466/contig.fa.gz	11679_6#43
PRJEB45963	SAMEA2205098	ftp.sra.ebi.ac.uk/vol1/sequence/ERZ316/ERZ3165467/contig.fa.gz	11657_6#47
PRJEB45963	SAMEA2205099	ftp.sra.ebi.ac.uk/vol1/sequence/ERZ316/ERZ3165468/contig.fa.gz	11679_4#36
PRJEB45963	SAMEA2205100	ftp.sra.ebi.ac.uk/vol1/sequence/ERZ316/ERZ3165469/contig.fa.gz	11657_5#50
PRJEB45963	SAMEA2205105	ftp.sra.ebi.ac.uk/vol1/sequence/ERZ316/ERZ3165470/contig.fa.gz	11658_3#37
PRJEB45963	SAMEA2205104	ftp.sra.ebi.ac.uk/vol1/sequence/ERZ316/ERZ3165471/contig.fa.gz	11679_6#44
PRJEB45963	SAMEA2205102	ftp.sra.ebi.ac.uk/vol1/sequence/ERZ316/ERZ3165472/contig.fa.gz	11679_5#35
PRJEB45963	SAMEA2205103	ftp.sra.ebi.ac.uk/vol1/sequence/ERZ316/ERZ3165473/contig.fa.gz	11791_3#43
PRJEB45963	SAMEA2205107	ftp.sra.ebi.ac.uk/vol1/sequence/ERZ316/ERZ3165477/contig.fa.gz	11679_4#37
PRJEB45963	SAMEA2205106	ftp.sra.ebi.ac.uk/vol1/sequence/ERZ316/ERZ3165479/contig.fa.gz	11679_7#34
PRJEB45963	SAMEA2205111	ftp.sra.ebi.ac.uk/vol1/sequence/ERZ316/ERZ3165480/contig.fa.gz	11893_8#71
PRJEB45963	SAMEA2205110	ftp.sra.ebi.ac.uk/vol1/sequence/ERZ316/ERZ3165481/contig.fa.gz	11658_5#89
PRJEB45963	SAMEA2205108	ftp.sra.ebi.ac.uk/vol1/sequence/ERZ316/ERZ3165482/contig.fa.gz	11679_8#50
PRJEB45963	SAMEA2205112	ftp.sra.ebi.ac.uk/vol1/sequence/ERZ316/ERZ3165483/contig.fa.gz	11657_7#47
PRJEB45963	SAMEA2205113	ftp.sra.ebi.ac.uk/vol1/sequence/ERZ316/ERZ3165484/contig.fa.gz	11657_5#51
PRJEB45963	SAMEA2205109	ftp.sra.ebi.ac.uk/vol1/sequence/ERZ316/ERZ3165485/contig.fa.gz	11791_3#44
PRJEB45963	SAMEA2205114	ftp.sra.ebi.ac.uk/vol1/sequence/ERZ316/ERZ3165486/contig.fa.gz	11658_3#38
PRJEB45963	SAMEA2205116	ftp.sra.ebi.ac.uk/vol1/sequence/ERZ316/ERZ3165490/contig.fa.gz	11657_5#52
PRJEB45963	SAMEA2205115	ftp.sra.ebi.ac.uk/vol1/sequence/ERZ316/ERZ3165491/contig.fa.gz	11679_6#45
PRJEB45963	SAMEA2205120	ftp.sra.ebi.ac.uk/vol1/sequence/ERZ316/ERZ3165493/contig.fa.gz	11791_3#45
PRJEB45963	SAMEA2205118	ftp.sra.ebi.ac.uk/vol1/sequence/ERZ316/ERZ3165494/contig.fa.gz	11658_5#90
PRJEB45963	SAMEA2205121	ftp.sra.ebi.ac.uk/vol1/sequence/ERZ316/ERZ3165495/contig.fa.gz	11657_7#48
PRJEB45963	SAMEA2205119	ftp.sra.ebi.ac.uk/vol1/sequence/ERZ316/ERZ3165496/contig.fa.gz	11679_6#47
PRJEB45963	SAMEA2205123	ftp.sra.ebi.ac.uk/vol1/sequence/ERZ316/ERZ3165497/contig.fa.gz	11658_4#59
PRJEB45963	SAMEA2205117	ftp.sra.ebi.ac.uk/vol1/sequence/ERZ316/ERZ3165498/contig.fa.gz	11679_6#46
PRJEB45963	SAMEA2205122	ftp.sra.ebi.ac.uk/vol1/sequence/ERZ316/ERZ3165499/contig.fa.gz	11657_7#49
PRJEB45963	SAMEA2205125	ftp.sra.ebi.ac.uk/vol1/sequence/ERZ316/ERZ3165505/contig.fa.gz	11658_3#39
PRJEB45963	SAMEA2205124	ftp.sra.ebi.ac.uk/vol1/sequence/ERZ316/ERZ3165506/contig.fa.gz	11679_4#38
PRJEB45963	SAMEA2205129	ftp.sra.ebi.ac.uk/vol1/sequence/ERZ316/ERZ3165508/contig.fa.gz	11657_7#50
PRJEB45963	SAMEA2205130	ftp.sra.ebi.ac.uk/vol1/sequence/ERZ316/ERZ3165509/contig.fa.gz	11679_7#36
PRJEB45963	SAMEA2205126	ftp.sra.ebi.ac.uk/vol1/sequence/ERZ316/ERZ3165510/contig.fa.gz	11679_7#35
PRJEB45963	SAMEA2205127	ftp.sra.ebi.ac.uk/vol1/sequence/ERZ316/ERZ3165511/contig.fa.gz	11658_4#60
PRJEB45963	SAMEA2205128	ftp.sra.ebi.ac.uk/vol1/sequence/ERZ316/ERZ3165512/contig.fa.gz	11679_8#52
PRJEB45963	SAMEA2205132	ftp.sra.ebi.ac.uk/vol1/sequence/ERZ316/ERZ3165513/contig.fa.gz	11679_6#48
PRJEB45963	SAMEA2205131	ftp.sra.ebi.ac.uk/vol1/sequence/ERZ316/ERZ3165514/contig.fa.gz	11657_5#53
PRJEB45963	SAMEA2205134	ftp.sra.ebi.ac.uk/vol1/sequence/ERZ316/ERZ3165515/contig.fa.gz	11791_3#47
PRJEB45963	SAMEA2205133	ftp.sra.ebi.ac.uk/vol1/sequence/ERZ316/ERZ3165517/contig.fa.gz	11791_3#46
PRJEB45963	SAMEA2205137	ftp.sra.ebi.ac.uk/vol1/sequence/ERZ316/ERZ3165520/contig.fa.gz	11679_4#40
PRJEB45963	SAMEA2205135	ftp.sra.ebi.ac.uk/vol1/sequence/ERZ316/ERZ3165521/contig.fa.gz	11679_4#39
PRJEB45963	SAMEA2205141	ftp.sra.ebi.ac.uk/vol1/sequence/ERZ316/ERZ3165522/contig.fa.gz	11658_7#65
PRJEB45963	SAMEA2205136	ftp.sra.ebi.ac.uk/vol1/sequence/ERZ316/ERZ3165523/contig.fa.gz	11658_4#61
PRJEB45963	SAMEA2205140	ftp.sra.ebi.ac.uk/vol1/sequence/ERZ316/ERZ3165525/contig.fa.gz	11658_6#90
PRJEB45963	SAMEA2205138	ftp.sra.ebi.ac.uk/vol1/sequence/ERZ316/ERZ3165526/contig.fa.gz	11679_4#41
PRJEB45963	SAMEA2205142	ftp.sra.ebi.ac.uk/vol1/sequence/ERZ316/ERZ3165527/contig.fa.gz	11657_6#48
PRJEB45963	SAMEA2205139	ftp.sra.ebi.ac.uk/vol1/sequence/ERZ316/ERZ3165528/contig.fa.gz	11679_4#42
PRJEB45963	SAMEA2205143	ftp.sra.ebi.ac.uk/vol1/sequence/ERZ316/ERZ3165529/contig.fa.gz	11791_3#48
PRJEB45963	SAMEA2205146	ftp.sra.ebi.ac.uk/vol1/sequence/ERZ316/ERZ3165532/contig.fa.gz	11679_4#43
PRJEB45963	SAMEA2205144	ftp.sra.ebi.ac.uk/vol1/sequence/ERZ316/ERZ3165533/contig.fa.gz	11658_7#66
PRJEB45963	SAMEA2205145	ftp.sra.ebi.ac.uk/vol1/sequence/ERZ316/ERZ3165534/contig.fa.gz	11657_7#51
PRJEB45963	SAMEA2205147	ftp.sra.ebi.ac.uk/vol1/sequence/ERZ316/ERZ3165535/contig.fa.gz	11679_5#36
PRJEB45963	SAMEA2205149	ftp.sra.ebi.ac.uk/vol1/sequence/ERZ316/ERZ3165536/contig.fa.gz	11657_5#54
PRJEB45963	SAMEA2205150	ftp.sra.ebi.ac.uk/vol1/sequence/ERZ316/ERZ3165537/contig.fa.gz	11658_3#40
PRJEB45963	SAMEA2205152	ftp.sra.ebi.ac.uk/vol1/sequence/ERZ316/ERZ3165538/contig.fa.gz	11679_8#54
PRJEB45963	SAMEA2205151	ftp.sra.ebi.ac.uk/vol1/sequence/ERZ316/ERZ3165539/contig.fa.gz	11658_7#67
PRJEB45963	SAMEA2205148	ftp.sra.ebi.ac.uk/vol1/sequence/ERZ316/ERZ3165540/contig.fa.gz	11679_8#53
PRJEB45963	SAMEA2205153	ftp.sra.ebi.ac.uk/vol1/sequence/ERZ316/ERZ3165543/contig.fa.gz	11658_7#68
PRJEB45963	SAMEA2205154	ftp.sra.ebi.ac.uk/vol1/sequence/ERZ316/ERZ3165544/contig.fa.gz	11657_6#49
PRJEB45963	SAMEA2205156	ftp.sra.ebi.ac.uk/vol1/sequence/ERZ316/ERZ3165546/contig.fa.gz	11791_3#49
PRJEB45963	SAMEA2205155	ftp.sra.ebi.ac.uk/vol1/sequence/ERZ316/ERZ3165547/contig.fa.gz	11658_7#69
PRJEB45963	SAMEA2205157	ftp.sra.ebi.ac.uk/vol1/sequence/ERZ316/ERZ3165548/contig.fa.gz	11679_7#37
PRJEB45963	SAMEA2205158	ftp.sra.ebi.ac.uk/vol1/sequence/ERZ316/ERZ3165549/contig.fa.gz	11679_4#44
PRJEB45963	SAMEA2205160	ftp.sra.ebi.ac.uk/vol1/sequence/ERZ316/ERZ3165550/contig.fa.gz	11679_8#55
PRJEB45963	SAMEA2205161	ftp.sra.ebi.ac.uk/vol1/sequence/ERZ316/ERZ3165551/contig.fa.gz	11679_5#37
PRJEB45963	SAMEA2205159	ftp.sra.ebi.ac.uk/vol1/sequence/ERZ316/ERZ3165552/contig.fa.gz	11679_6#49
PRJEB45963	SAMEA2205162	ftp.sra.ebi.ac.uk/vol1/sequence/ERZ316/ERZ3165553/contig.fa.gz	11679_8#56
PRJEB45963	SAMEA2205163	ftp.sra.ebi.ac.uk/vol1/sequence/ERZ316/ERZ3165555/contig.fa.gz	11657_6#50
PRJEB45963	SAMEA2205165	ftp.sra.ebi.ac.uk/vol1/sequence/ERZ316/ERZ3165557/contig.fa.gz	11679_4#45
PRJEB45963	SAMEA2205164	ftp.sra.ebi.ac.uk/vol1/sequence/ERZ316/ERZ3165558/contig.fa.gz	11657_5#55
PRJEB45963	SAMEA2205168	ftp.sra.ebi.ac.uk/vol1/sequence/ERZ316/ERZ3165561/contig.fa.gz	11657_6#51
PRJEB45963	SAMEA2205170	ftp.sra.ebi.ac.uk/vol1/sequence/ERZ316/ERZ3165562/contig.fa.gz	11657_5#56
PRJEB45963	SAMEA2205169	ftp.sra.ebi.ac.uk/vol1/sequence/ERZ316/ERZ3165563/contig.fa.gz	11679_5#38
PRJEB45963	SAMEA2205166	ftp.sra.ebi.ac.uk/vol1/sequence/ERZ316/ERZ3165564/contig.fa.gz	11679_8#57
PRJEB45963	SAMEA2205167	ftp.sra.ebi.ac.uk/vol1/sequence/ERZ316/ERZ3165565/contig.fa.gz	11658_4#62
PRJEB45963	SAMEA2205171	ftp.sra.ebi.ac.uk/vol1/sequence/ERZ316/ERZ3165566/contig.fa.gz	11679_8#58
PRJEB45963	SAMEA2205174	ftp.sra.ebi.ac.uk/vol1/sequence/ERZ316/ERZ3165568/contig.fa.gz	11657_5#57
PRJEB45963	SAMEA2205172	ftp.sra.ebi.ac.uk/vol1/sequence/ERZ316/ERZ3165569/contig.fa.gz	11657_6#52
PRJEB45963	SAMEA2205173	ftp.sra.ebi.ac.uk/vol1/sequence/ERZ316/ERZ3165570/contig.fa.gz	11679_4#46
PRJEB45963	SAMEA2205176	ftp.sra.ebi.ac.uk/vol1/sequence/ERZ316/ERZ3165572/contig.fa.gz	11679_4#47
PRJEB45963	SAMEA2205177	ftp.sra.ebi.ac.uk/vol1/sequence/ERZ316/ERZ3165573/contig.fa.gz	11658_3#41
PRJEB45963	SAMEA2205175	ftp.sra.ebi.ac.uk/vol1/sequence/ERZ316/ERZ3165574/contig.fa.gz	11791_3#50
PRJEB45963	SAMEA2205183	ftp.sra.ebi.ac.uk/vol1/sequence/ERZ316/ERZ3165576/contig.fa.gz	11679_5#39
PRJEB45963	SAMEA2205178	ftp.sra.ebi.ac.uk/vol1/sequence/ERZ316/ERZ3165577/contig.fa.gz	11657_7#52
PRJEB45963	SAMEA2205182	ftp.sra.ebi.ac.uk/vol1/sequence/ERZ316/ERZ3165578/contig.fa.gz	11658_3#42
PRJEB45963	SAMEA2205181	ftp.sra.ebi.ac.uk/vol1/sequence/ERZ316/ERZ3165579/contig.fa.gz	11658_7#70
PRJEB45963	SAMEA2205184	ftp.sra.ebi.ac.uk/vol1/sequence/ERZ316/ERZ3165580/contig.fa.gz	11791_3#51
PRJEB45963	SAMEA2205179	ftp.sra.ebi.ac.uk/vol1/sequence/ERZ316/ERZ3165581/contig.fa.gz	11679_4#48
PRJEB45963	SAMEA2205187	ftp.sra.ebi.ac.uk/vol1/sequence/ERZ316/ERZ3165583/contig.fa.gz	11679_6#50
PRJEB45963	SAMEA2205188	ftp.sra.ebi.ac.uk/vol1/sequence/ERZ316/ERZ3165584/contig.fa.gz	11658_4#63
PRJEB45963	SAMEA2205185	ftp.sra.ebi.ac.uk/vol1/sequence/ERZ316/ERZ3165585/contig.fa.gz	11679_7#38
PRJEB45963	SAMEA2205192	ftp.sra.ebi.ac.uk/vol1/sequence/ERZ316/ERZ3165588/contig.fa.gz	11679_5#40
PRJEB45963	SAMEA2205194	ftp.sra.ebi.ac.uk/vol1/sequence/ERZ316/ERZ3165589/contig.fa.gz	11679_5#41
PRJEB45963	SAMEA2205190	ftp.sra.ebi.ac.uk/vol1/sequence/ERZ316/ERZ3165590/contig.fa.gz	11679_4#49
PRJEB45963	SAMEA2205189	ftp.sra.ebi.ac.uk/vol1/sequence/ERZ316/ERZ3165591/contig.fa.gz	11657_6#53
PRJEB45963	SAMEA2205193	ftp.sra.ebi.ac.uk/vol1/sequence/ERZ316/ERZ3165592/contig.fa.gz	11791_3#52
PRJEB45963	SAMEA2205191	ftp.sra.ebi.ac.uk/vol1/sequence/ERZ316/ERZ3165594/contig.fa.gz	11657_7#53
PRJEB45963	SAMEA2205195	ftp.sra.ebi.ac.uk/vol1/sequence/ERZ316/ERZ3165595/contig.fa.gz	11657_6#54
PRJEB45963	SAMEA2205196	ftp.sra.ebi.ac.uk/vol1/sequence/ERZ316/ERZ3165596/contig.fa.gz	11657_6#55
PRJEB45963	SAMEA2205197	ftp.sra.ebi.ac.uk/vol1/sequence/ERZ316/ERZ3165597/contig.fa.gz	11657_7#54
PRJEB45963	SAMEA2205199	ftp.sra.ebi.ac.uk/vol1/sequence/ERZ316/ERZ3165600/contig.fa.gz	11679_8#59
PRJEB45963	SAMEA2205201	ftp.sra.ebi.ac.uk/vol1/sequence/ERZ316/ERZ3165601/contig.fa.gz	11679_5#42
PRJEB45963	SAMEA2205198	ftp.sra.ebi.ac.uk/vol1/sequence/ERZ316/ERZ3165602/contig.fa.gz	11679_7#39
PRJEB45963	SAMEA2205202	ftp.sra.ebi.ac.uk/vol1/sequence/ERZ316/ERZ3165603/contig.fa.gz	11791_3#54
PRJEB45963	SAMEA2205200	ftp.sra.ebi.ac.uk/vol1/sequence/ERZ316/ERZ3165604/contig.fa.gz	11791_3#53
PRJEB45963	SAMEA2205204	ftp.sra.ebi.ac.uk/vol1/sequence/ERZ316/ERZ3165605/contig.fa.gz	11679_5#43
PRJEB45963	SAMEA2205203	ftp.sra.ebi.ac.uk/vol1/sequence/ERZ316/ERZ3165606/contig.fa.gz	11657_7#55
PRJEB45963	SAMEA2205205	ftp.sra.ebi.ac.uk/vol1/sequence/ERZ316/ERZ3165607/contig.fa.gz	11679_4#50
PRJEB45963	SAMEA2205206	ftp.sra.ebi.ac.uk/vol1/sequence/ERZ316/ERZ3165608/contig.fa.gz	11679_7#40
PRJEB45963	SAMEA2205209	ftp.sra.ebi.ac.uk/vol1/sequence/ERZ316/ERZ3165612/contig.fa.gz	11679_5#44
PRJEB45963	SAMEA2205214	ftp.sra.ebi.ac.uk/vol1/sequence/ERZ316/ERZ3165613/contig.fa.gz	11657_5#59
PRJEB45963	SAMEA2205215	ftp.sra.ebi.ac.uk/vol1/sequence/ERZ316/ERZ3165614/contig.fa.gz	11679_8#63
PRJEB45963	SAMEA2205207	ftp.sra.ebi.ac.uk/vol1/sequence/ERZ316/ERZ3165615/contig.fa.gz	11657_7#56
PRJEB45963	SAMEA2205210	ftp.sra.ebi.ac.uk/vol1/sequence/ERZ316/ERZ3165616/contig.fa.gz	11679_8#60
PRJEB45963	SAMEA2205208	ftp.sra.ebi.ac.uk/vol1/sequence/ERZ316/ERZ3165617/contig.fa.gz	11658_3#43
PRJEB45963	SAMEA2205212	ftp.sra.ebi.ac.uk/vol1/sequence/ERZ316/ERZ3165618/contig.fa.gz	11679_8#62
PRJEB45963	SAMEA2205213	ftp.sra.ebi.ac.uk/vol1/sequence/ERZ316/ERZ3165619/contig.fa.gz	11657_5#58
PRJEB45963	SAMEA2205211	ftp.sra.ebi.ac.uk/vol1/sequence/ERZ316/ERZ3165620/contig.fa.gz	11679_8#61
PRJEB45963	SAMEA2205216	ftp.sra.ebi.ac.uk/vol1/sequence/ERZ316/ERZ3165624/contig.fa.gz	11657_5#60
PRJEB45963	SAMEA2205222	ftp.sra.ebi.ac.uk/vol1/sequence/ERZ316/ERZ3165625/contig.fa.gz	11679_6#52
PRJEB45963	SAMEA2205218	ftp.sra.ebi.ac.uk/vol1/sequence/ERZ316/ERZ3165626/contig.fa.gz	11791_3#56
PRJEB45963	SAMEA2205219	ftp.sra.ebi.ac.uk/vol1/sequence/ERZ316/ERZ3165627/contig.fa.gz	11679_7#41
PRJEB45963	SAMEA2205221	ftp.sra.ebi.ac.uk/vol1/sequence/ERZ316/ERZ3165628/contig.fa.gz	11679_6#51
PRJEB45963	SAMEA2205217	ftp.sra.ebi.ac.uk/vol1/sequence/ERZ316/ERZ3165629/contig.fa.gz	11791_3#55
PRJEB45963	SAMEA2205220	ftp.sra.ebi.ac.uk/vol1/sequence/ERZ316/ERZ3165631/contig.fa.gz	11657_6#56
PRJEB45963	SAMEA2205223	ftp.sra.ebi.ac.uk/vol1/sequence/ERZ316/ERZ3165632/contig.fa.gz	11679_8#64
PRJEB45963	SAMEA2205228	ftp.sra.ebi.ac.uk/vol1/sequence/ERZ316/ERZ3165636/contig.fa.gz	11657_5#61
PRJEB45963	SAMEA2205225	ftp.sra.ebi.ac.uk/vol1/sequence/ERZ316/ERZ3165637/contig.fa.gz	11791_3#57
PRJEB45963	SAMEA2205227	ftp.sra.ebi.ac.uk/vol1/sequence/ERZ316/ERZ3165638/contig.fa.gz	11658_3#44
PRJEB45963	SAMEA2205226	ftp.sra.ebi.ac.uk/vol1/sequence/ERZ316/ERZ3165639/contig.fa.gz	11657_7#57
PRJEB45963	SAMEA2205229	ftp.sra.ebi.ac.uk/vol1/sequence/ERZ316/ERZ3165640/contig.fa.gz	11679_4#52
PRJEB45963	SAMEA2205230	ftp.sra.ebi.ac.uk/vol1/sequence/ERZ316/ERZ3165641/contig.fa.gz	11658_4#64
PRJEB45963	SAMEA2205231	ftp.sra.ebi.ac.uk/vol1/sequence/ERZ316/ERZ3165642/contig.fa.gz	11657_7#58
PRJEB45963	SAMEA2205233	ftp.sra.ebi.ac.uk/vol1/sequence/ERZ316/ERZ3165643/contig.fa.gz	11658_3#45
PRJEB45963	SAMEA2205232	ftp.sra.ebi.ac.uk/vol1/sequence/ERZ316/ERZ3165644/contig.fa.gz	11679_7#42
PRJEB45963	SAMEA2205238	ftp.sra.ebi.ac.uk/vol1/sequence/ERZ316/ERZ3165649/contig.fa.gz	11657_7#59
PRJEB45963	SAMEA2205235	ftp.sra.ebi.ac.uk/vol1/sequence/ERZ316/ERZ3165650/contig.fa.gz	11679_7#43
PRJEB45963	SAMEA2205237	ftp.sra.ebi.ac.uk/vol1/sequence/ERZ316/ERZ3165651/contig.fa.gz	11657_6#57
PRJEB45963	SAMEA2205239	ftp.sra.ebi.ac.uk/vol1/sequence/ERZ316/ERZ3165652/contig.fa.gz	11679_8#65
PRJEB45963	SAMEA2205240	ftp.sra.ebi.ac.uk/vol1/sequence/ERZ316/ERZ3165653/contig.fa.gz	11679_5#45
PRJEB45963	SAMEA2205234	ftp.sra.ebi.ac.uk/vol1/sequence/ERZ316/ERZ3165654/contig.fa.gz	11791_3#58
PRJEB45963	SAMEA2205242	ftp.sra.ebi.ac.uk/vol1/sequence/ERZ316/ERZ3165655/contig.fa.gz	11791_3#59
PRJEB45963	SAMEA2205236	ftp.sra.ebi.ac.uk/vol1/sequence/ERZ316/ERZ3165656/contig.fa.gz	11679_7#44
PRJEB45963	SAMEA2205241	ftp.sra.ebi.ac.uk/vol1/sequence/ERZ316/ERZ3165657/contig.fa.gz	11679_6#53
PRJEB45963	SAMEA2205243	ftp.sra.ebi.ac.uk/vol1/sequence/ERZ316/ERZ3165661/contig.fa.gz	11679_4#53
PRJEB45963	SAMEA2205244	ftp.sra.ebi.ac.uk/vol1/sequence/ERZ316/ERZ3165662/contig.fa.gz	11657_7#60
PRJEB45963	SAMEA2205245	ftp.sra.ebi.ac.uk/vol1/sequence/ERZ316/ERZ3165663/contig.fa.gz	11679_4#54
PRJEB45963	SAMEA2205246	ftp.sra.ebi.ac.uk/vol1/sequence/ERZ316/ERZ3165664/contig.fa.gz	11657_6#58
PRJEB45963	SAMEA2205247	ftp.sra.ebi.ac.uk/vol1/sequence/ERZ316/ERZ3165665/contig.fa.gz	11679_6#54
PRJEB45963	SAMEA2205249	ftp.sra.ebi.ac.uk/vol1/sequence/ERZ316/ERZ3165666/contig.fa.gz	11679_5#46
PRJEB45963	SAMEA2205250	ftp.sra.ebi.ac.uk/vol1/sequence/ERZ316/ERZ3165667/contig.fa.gz	11679_6#55
PRJEB45963	SAMEA2205248	ftp.sra.ebi.ac.uk/vol1/sequence/ERZ316/ERZ3165668/contig.fa.gz	11679_7#45
PRJEB45963	SAMEA2205251	ftp.sra.ebi.ac.uk/vol1/sequence/ERZ316/ERZ3165669/contig.fa.gz	11657_5#62
PRJEB45963	SAMEA2205252	ftp.sra.ebi.ac.uk/vol1/sequence/ERZ316/ERZ3165674/contig.fa.gz	11657_6#59
PRJEB45963	SAMEA2205258	ftp.sra.ebi.ac.uk/vol1/sequence/ERZ316/ERZ3165675/contig.fa.gz	11679_6#56
PRJEB45963	SAMEA2205257	ftp.sra.ebi.ac.uk/vol1/sequence/ERZ316/ERZ3165676/contig.fa.gz	11657_5#63
PRJEB45963	SAMEA2205256	ftp.sra.ebi.ac.uk/vol1/sequence/ERZ316/ERZ3165677/contig.fa.gz	11679_4#55
PRJEB45963	SAMEA2205254	ftp.sra.ebi.ac.uk/vol1/sequence/ERZ316/ERZ3165678/contig.fa.gz	11679_5#47
PRJEB45963	SAMEA2205255	ftp.sra.ebi.ac.uk/vol1/sequence/ERZ316/ERZ3165679/contig.fa.gz	11658_3#46
PRJEB45963	SAMEA2205260	ftp.sra.ebi.ac.uk/vol1/sequence/ERZ316/ERZ3165680/contig.fa.gz	11791_3#60
PRJEB45963	SAMEA2205259	ftp.sra.ebi.ac.uk/vol1/sequence/ERZ316/ERZ3165681/contig.fa.gz	11658_3#47
PRJEB45963	SAMEA2205253	ftp.sra.ebi.ac.uk/vol1/sequence/ERZ316/ERZ3165682/contig.fa.gz	11679_8#66
PRJEB45963	SAMEA2205267	ftp.sra.ebi.ac.uk/vol1/sequence/ERZ316/ERZ3165686/contig.fa.gz	11657_5#65
PRJEB45963	SAMEA2205263	ftp.sra.ebi.ac.uk/vol1/sequence/ERZ316/ERZ3165687/contig.fa.gz	11679_8#67
PRJEB45963	SAMEA2205264	ftp.sra.ebi.ac.uk/vol1/sequence/ERZ316/ERZ3165688/contig.fa.gz	11657_5#64
PRJEB45963	SAMEA2205269	ftp.sra.ebi.ac.uk/vol1/sequence/ERZ316/ERZ3165689/contig.fa.gz	11657_5#67
PRJEB45963	SAMEA2205261	ftp.sra.ebi.ac.uk/vol1/sequence/ERZ316/ERZ3165690/contig.fa.gz	11679_4#56
PRJEB45963	SAMEA2205268	ftp.sra.ebi.ac.uk/vol1/sequence/ERZ316/ERZ3165691/contig.fa.gz	11657_5#66
PRJEB45963	SAMEA2205262	ftp.sra.ebi.ac.uk/vol1/sequence/ERZ316/ERZ3165692/contig.fa.gz	11679_5#48
PRJEB45963	SAMEA2205265	ftp.sra.ebi.ac.uk/vol1/sequence/ERZ316/ERZ3165693/contig.fa.gz	11679_6#57
PRJEB45963	SAMEA2205266	ftp.sra.ebi.ac.uk/vol1/sequence/ERZ316/ERZ3165694/contig.fa.gz	11791_3#61
PRJEB45963	SAMEA2205273	ftp.sra.ebi.ac.uk/vol1/sequence/ERZ316/ERZ3165696/contig.fa.gz	11658_3#49
PRJEB45963	SAMEA2205271	ftp.sra.ebi.ac.uk/vol1/sequence/ERZ316/ERZ3165697/contig.fa.gz	11679_6#58
PRJEB45963	SAMEA2205275	ftp.sra.ebi.ac.uk/vol1/sequence/ERZ316/ERZ3165698/contig.fa.gz	11657_7#61
PRJEB45963	SAMEA2205277	ftp.sra.ebi.ac.uk/vol1/sequence/ERZ316/ERZ3165699/contig.fa.gz	11657_7#62
PRJEB45963	SAMEA2205270	ftp.sra.ebi.ac.uk/vol1/sequence/ERZ316/ERZ3165700/contig.fa.gz	11657_6#60
PRJEB45963	SAMEA2205274	ftp.sra.ebi.ac.uk/vol1/sequence/ERZ316/ERZ3165701/contig.fa.gz	11657_5#68
PRJEB45963	SAMEA2205276	ftp.sra.ebi.ac.uk/vol1/sequence/ERZ316/ERZ3165702/contig.fa.gz	11658_3#50
PRJEB45963	SAMEA2205272	ftp.sra.ebi.ac.uk/vol1/sequence/ERZ316/ERZ3165703/contig.fa.gz	11658_3#48
PRJEB45963	SAMEA2205278	ftp.sra.ebi.ac.uk/vol1/sequence/ERZ316/ERZ3165704/contig.fa.gz	11679_7#46
PRJEB45963	SAMEA2205279	ftp.sra.ebi.ac.uk/vol1/sequence/ERZ316/ERZ3165705/contig.fa.gz	11658_3#51
PRJEB45963	SAMEA2205281	ftp.sra.ebi.ac.uk/vol1/sequence/ERZ316/ERZ3165706/contig.fa.gz	11679_5#49
PRJEB45963	SAMEA2205286	ftp.sra.ebi.ac.uk/vol1/sequence/ERZ316/ERZ3165707/contig.fa.gz	11657_5#70
PRJEB45963	SAMEA2205285	ftp.sra.ebi.ac.uk/vol1/sequence/ERZ316/ERZ3165708/contig.fa.gz	11657_5#69
PRJEB45963	SAMEA2205287	ftp.sra.ebi.ac.uk/vol1/sequence/ERZ316/ERZ3165709/contig.fa.gz	11658_4#65
PRJEB45963	SAMEA2205283	ftp.sra.ebi.ac.uk/vol1/sequence/ERZ316/ERZ3165710/contig.fa.gz	11657_6#62
PRJEB45963	SAMEA2205280	ftp.sra.ebi.ac.uk/vol1/sequence/ERZ316/ERZ3165711/contig.fa.gz	11657_6#61
PRJEB45963	SAMEA2205282	ftp.sra.ebi.ac.uk/vol1/sequence/ERZ316/ERZ3165712/contig.fa.gz	11658_3#52
PRJEB45963	SAMEA2205284	ftp.sra.ebi.ac.uk/vol1/sequence/ERZ316/ERZ3165713/contig.fa.gz	11679_6#59
PRJEB45963	SAMEA2205288	ftp.sra.ebi.ac.uk/vol1/sequence/ERZ316/ERZ3165714/contig.fa.gz	11679_5#50
PRJEB45963	SAMEA2205289	ftp.sra.ebi.ac.uk/vol1/sequence/ERZ316/ERZ3165715/contig.fa.gz	11791_3#62
PRJEB45963	SAMEA2205290	ftp.sra.ebi.ac.uk/vol1/sequence/ERZ316/ERZ3165716/contig.fa.gz	11791_6#24
PRJEB45963	SAMEA2205291	ftp.sra.ebi.ac.uk/vol1/sequence/ERZ316/ERZ3165717/contig.fa.gz	11658_4#66
PRJEB45963	SAMEA2205292	ftp.sra.ebi.ac.uk/vol1/sequence/ERZ316/ERZ3165718/contig.fa.gz	11679_7#47
PRJEB45963	SAMEA2205293	ftp.sra.ebi.ac.uk/vol1/sequence/ERZ316/ERZ3165719/contig.fa.gz	11679_7#48
PRJEB45963	SAMEA2205296	ftp.sra.ebi.ac.uk/vol1/sequence/ERZ316/ERZ3165720/contig.fa.gz	11657_6#64
PRJEB45963	SAMEA2205295	ftp.sra.ebi.ac.uk/vol1/sequence/ERZ316/ERZ3165721/contig.fa.gz	11679_7#49
PRJEB45963	SAMEA2205294	ftp.sra.ebi.ac.uk/vol1/sequence/ERZ316/ERZ3165722/contig.fa.gz	11657_6#63
PRJEB45963	SAMEA2205297	ftp.sra.ebi.ac.uk/vol1/sequence/ERZ316/ERZ3165723/contig.fa.gz	11679_4#57
PRJEB45963	SAMEA2205298	ftp.sra.ebi.ac.uk/vol1/sequence/ERZ316/ERZ3165725/contig.fa.gz	11657_7#63
PRJEB45963	SAMEA2205299	ftp.sra.ebi.ac.uk/vol1/sequence/ERZ316/ERZ3165727/contig.fa.gz	11679_6#60
PRJEB45963	SAMEA2205301	ftp.sra.ebi.ac.uk/vol1/sequence/ERZ316/ERZ3165729/contig.fa.gz	11657_7#65
PRJEB45963	SAMEA2205303	ftp.sra.ebi.ac.uk/vol1/sequence/ERZ316/ERZ3165730/contig.fa.gz	11658_4#67
PRJEB45963	SAMEA2205304	ftp.sra.ebi.ac.uk/vol1/sequence/ERZ316/ERZ3165731/contig.fa.gz	11679_7#50
PRJEB45963	SAMEA2205300	ftp.sra.ebi.ac.uk/vol1/sequence/ERZ316/ERZ3165732/contig.fa.gz	11657_7#64
PRJEB45963	SAMEA2205302	ftp.sra.ebi.ac.uk/vol1/sequence/ERZ316/ERZ3165733/contig.fa.gz	11658_3#53
PRJEB45963	SAMEA2205306	ftp.sra.ebi.ac.uk/vol1/sequence/ERZ316/ERZ3165734/contig.fa.gz	11791_6#25
PRJEB45963	SAMEA2205305	ftp.sra.ebi.ac.uk/vol1/sequence/ERZ316/ERZ3165735/contig.fa.gz	11679_5#51
PRJEB45963	SAMEA2205307	ftp.sra.ebi.ac.uk/vol1/sequence/ERZ316/ERZ3165737/contig.fa.gz	11679_5#52
PRJEB45963	SAMEA2205308	ftp.sra.ebi.ac.uk/vol1/sequence/ERZ316/ERZ3165739/contig.fa.gz	11679_7#51
PRJEB45963	SAMEA2205310	ftp.sra.ebi.ac.uk/vol1/sequence/ERZ316/ERZ3165742/contig.fa.gz	11679_5#54
PRJEB45963	SAMEA2205312	ftp.sra.ebi.ac.uk/vol1/sequence/ERZ316/ERZ3165743/contig.fa.gz	11679_5#55
PRJEB45963	SAMEA2205314	ftp.sra.ebi.ac.uk/vol1/sequence/ERZ316/ERZ3165744/contig.fa.gz	11658_4#68
PRJEB45963	SAMEA2205311	ftp.sra.ebi.ac.uk/vol1/sequence/ERZ316/ERZ3165745/contig.fa.gz	11657_6#65
PRJEB45963	SAMEA2205313	ftp.sra.ebi.ac.uk/vol1/sequence/ERZ316/ERZ3165746/contig.fa.gz	11658_7#71
PRJEB45963	SAMEA2205316	ftp.sra.ebi.ac.uk/vol1/sequence/ERZ316/ERZ3165747/contig.fa.gz	11679_4#58
PRJEB45963	SAMEA2205315	ftp.sra.ebi.ac.uk/vol1/sequence/ERZ316/ERZ3165748/contig.fa.gz	11679_7#52
PRJEB45963	SAMEA2205309	ftp.sra.ebi.ac.uk/vol1/sequence/ERZ316/ERZ3165749/contig.fa.gz	11679_5#53
PRJEB45963	SAMEA2205317	ftp.sra.ebi.ac.uk/vol1/sequence/ERZ316/ERZ3165750/contig.fa.gz	11679_8#68
PRJEB45963	SAMEA2205319	ftp.sra.ebi.ac.uk/vol1/sequence/ERZ316/ERZ3165754/contig.fa.gz	11791_3#63
PRJEB45963	SAMEA2205321	ftp.sra.ebi.ac.uk/vol1/sequence/ERZ316/ERZ3165755/contig.fa.gz	11658_3#56
PRJEB45963	SAMEA2205325	ftp.sra.ebi.ac.uk/vol1/sequence/ERZ316/ERZ3165756/contig.fa.gz	11679_4#60
PRJEB45963	SAMEA2205318	ftp.sra.ebi.ac.uk/vol1/sequence/ERZ316/ERZ3165758/contig.fa.gz	11658_3#54
PRJEB45963	SAMEA2205324	ftp.sra.ebi.ac.uk/vol1/sequence/ERZ316/ERZ3165759/contig.fa.gz	11679_4#59
PRJEB45963	SAMEA2205326	ftp.sra.ebi.ac.uk/vol1/sequence/ERZ316/ERZ3165760/contig.fa.gz	11679_4#61
PRJEB45963	SAMEA2205323	ftp.sra.ebi.ac.uk/vol1/sequence/ERZ316/ERZ3165761/contig.fa.gz	11679_5#56
PRJEB45963	SAMEA2205322	ftp.sra.ebi.ac.uk/vol1/sequence/ERZ316/ERZ3165762/contig.fa.gz	11679_6#61
PRJEB45963	SAMEA2205320	ftp.sra.ebi.ac.uk/vol1/sequence/ERZ316/ERZ3165763/contig.fa.gz	11658_3#55
PRJEB45963	SAMEA2205327	ftp.sra.ebi.ac.uk/vol1/sequence/ERZ316/ERZ3165766/contig.fa.gz	11679_4#62
PRJEB45963	SAMEA2205329	ftp.sra.ebi.ac.uk/vol1/sequence/ERZ316/ERZ3165767/contig.fa.gz	11791_6#26
PRJEB45963	SAMEA2205328	ftp.sra.ebi.ac.uk/vol1/sequence/ERZ316/ERZ3165768/contig.fa.gz	11657_6#66
PRJEB45963	SAMEA2205330	ftp.sra.ebi.ac.uk/vol1/sequence/ERZ316/ERZ3165770/contig.fa.gz	11658_3#57
PRJEB45963	SAMEA2205332	ftp.sra.ebi.ac.uk/vol1/sequence/ERZ316/ERZ3165771/contig.fa.gz	11679_7#53
PRJEB45963	SAMEA2205331	ftp.sra.ebi.ac.uk/vol1/sequence/ERZ316/ERZ3165772/contig.fa.gz	11679_6#62
PRJEB45963	SAMEA2205335	ftp.sra.ebi.ac.uk/vol1/sequence/ERZ316/ERZ3165773/contig.fa.gz	11657_7#67
PRJEB45963	SAMEA2205333	ftp.sra.ebi.ac.uk/vol1/sequence/ERZ316/ERZ3165774/contig.fa.gz	11679_6#63
PRJEB45963	SAMEA2205334	ftp.sra.ebi.ac.uk/vol1/sequence/ERZ316/ERZ3165775/contig.fa.gz	11657_7#66
PRJEB45963	SAMEA2205337	ftp.sra.ebi.ac.uk/vol1/sequence/ERZ316/ERZ3165777/contig.fa.gz	11657_5#71
PRJEB45963	SAMEA2205336	ftp.sra.ebi.ac.uk/vol1/sequence/ERZ316/ERZ3165778/contig.fa.gz	11679_8#69
PRJEB45963	SAMEA2205338	ftp.sra.ebi.ac.uk/vol1/sequence/ERZ316/ERZ3165780/contig.fa.gz	11657_6#67
PRJEB45963	SAMEA2205339	ftp.sra.ebi.ac.uk/vol1/sequence/ERZ316/ERZ3165782/contig.fa.gz	11657_7#68
PRJEB45963	SAMEA2205340	ftp.sra.ebi.ac.uk/vol1/sequence/ERZ316/ERZ3165783/contig.fa.gz	11658_3#58
PRJEB45963	SAMEA2205342	ftp.sra.ebi.ac.uk/vol1/sequence/ERZ316/ERZ3165784/contig.fa.gz	11679_5#57
PRJEB45963	SAMEA2205344	ftp.sra.ebi.ac.uk/vol1/sequence/ERZ316/ERZ3165785/contig.fa.gz	11657_6#68
PRJEB45963	SAMEA2205343	ftp.sra.ebi.ac.uk/vol1/sequence/ERZ316/ERZ3165786/contig.fa.gz	11658_7#72
PRJEB45963	SAMEA2205345	ftp.sra.ebi.ac.uk/vol1/sequence/ERZ316/ERZ3165787/contig.fa.gz	11658_5#91
PRJEB45963	SAMEA2205346	ftp.sra.ebi.ac.uk/vol1/sequence/ERZ316/ERZ3165788/contig.fa.gz	11657_7#69
PRJEB45963	SAMEA2205341	ftp.sra.ebi.ac.uk/vol1/sequence/ERZ316/ERZ3165790/contig.fa.gz	11679_7#54
PRJEB45963	SAMEA2205347	ftp.sra.ebi.ac.uk/vol1/sequence/ERZ316/ERZ3165791/contig.fa.gz	11658_3#59
PRJEB45963	SAMEA2205348	ftp.sra.ebi.ac.uk/vol1/sequence/ERZ316/ERZ3165793/contig.fa.gz	11679_6#64
PRJEB45963	SAMEA2205349	ftp.sra.ebi.ac.uk/vol1/sequence/ERZ316/ERZ3165794/contig.fa.gz	11679_4#63
PRJEB45963	SAMEA2205350	ftp.sra.ebi.ac.uk/vol1/sequence/ERZ316/ERZ3165795/contig.fa.gz	11658_4#69
PRJEB45963	SAMEA2205351	ftp.sra.ebi.ac.uk/vol1/sequence/ERZ316/ERZ3165797/contig.fa.gz	11679_7#55
PRJEB45963	SAMEA2205353	ftp.sra.ebi.ac.uk/vol1/sequence/ERZ316/ERZ3165798/contig.fa.gz	11679_6#65
PRJEB45963	SAMEA2205356	ftp.sra.ebi.ac.uk/vol1/sequence/ERZ316/ERZ3165799/contig.fa.gz	11658_3#60
PRJEB45963	SAMEA2205354	ftp.sra.ebi.ac.uk/vol1/sequence/ERZ316/ERZ3165800/contig.fa.gz	11679_6#66
PRJEB45963	SAMEA2205357	ftp.sra.ebi.ac.uk/vol1/sequence/ERZ316/ERZ3165801/contig.fa.gz	11679_6#67
PRJEB45963	SAMEA2205355	ftp.sra.ebi.ac.uk/vol1/sequence/ERZ316/ERZ3165802/contig.fa.gz	11679_5#58
PRJEB45963	SAMEA2205358	ftp.sra.ebi.ac.uk/vol1/sequence/ERZ316/ERZ3165804/contig.fa.gz	11679_7#56
PRJEB45963	SAMEA2205359	ftp.sra.ebi.ac.uk/vol1/sequence/ERZ316/ERZ3165805/contig.fa.gz	11658_4#70
PRJEB45963	SAMEA2205361	ftp.sra.ebi.ac.uk/vol1/sequence/ERZ316/ERZ3165807/contig.fa.gz	11679_7#57
PRJEB45963	SAMEA2205360	ftp.sra.ebi.ac.uk/vol1/sequence/ERZ316/ERZ3165808/contig.fa.gz	11657_5#72
PRJEB45963	SAMEA2205362	ftp.sra.ebi.ac.uk/vol1/sequence/ERZ316/ERZ3165810/contig.fa.gz	11679_6#68
PRJEB45963	SAMEA2205363	ftp.sra.ebi.ac.uk/vol1/sequence/ERZ316/ERZ3165812/contig.fa.gz	11658_4#71
PRJEB45963	SAMEA2205365	ftp.sra.ebi.ac.uk/vol1/sequence/ERZ316/ERZ3165813/contig.fa.gz	11679_5#59
PRJEB45963	SAMEA2205366	ftp.sra.ebi.ac.uk/vol1/sequence/ERZ316/ERZ3165814/contig.fa.gz	11657_7#70
PRJEB45963	SAMEA2205368	ftp.sra.ebi.ac.uk/vol1/sequence/ERZ316/ERZ3165815/contig.fa.gz	11657_7#71
PRJEB45963	SAMEA2205367	ftp.sra.ebi.ac.uk/vol1/sequence/ERZ316/ERZ3165816/contig.fa.gz	11791_7#63
PRJEB45963	SAMEA2205364	ftp.sra.ebi.ac.uk/vol1/sequence/ERZ316/ERZ3165817/contig.fa.gz	11679_4#64
PRJEB45963	SAMEA2205369	ftp.sra.ebi.ac.uk/vol1/sequence/ERZ316/ERZ3165819/contig.fa.gz	11791_6#27
PRJEB45963	SAMEA2205370	ftp.sra.ebi.ac.uk/vol1/sequence/ERZ316/ERZ3165820/contig.fa.gz	11658_4#72
PRJEB45963	SAMEA2205371	ftp.sra.ebi.ac.uk/vol1/sequence/ERZ316/ERZ3165821/contig.fa.gz	11658_3#61
PRJEB45963	SAMEA2205374	ftp.sra.ebi.ac.uk/vol1/sequence/ERZ316/ERZ3165824/contig.fa.gz	11657_7#72
PRJEB45963	SAMEA2205373	ftp.sra.ebi.ac.uk/vol1/sequence/ERZ316/ERZ3165825/contig.fa.gz	11679_7#58
PRJEB45963	SAMEA2205378	ftp.sra.ebi.ac.uk/vol1/sequence/ERZ316/ERZ3165826/contig.fa.gz	11658_3#62
PRJEB45963	SAMEA2205375	ftp.sra.ebi.ac.uk/vol1/sequence/ERZ316/ERZ3165827/contig.fa.gz	11658_4#73
PRJEB45963	SAMEA2205376	ftp.sra.ebi.ac.uk/vol1/sequence/ERZ316/ERZ3165828/contig.fa.gz	11679_4#66
PRJEB45963	SAMEA2205377	ftp.sra.ebi.ac.uk/vol1/sequence/ERZ316/ERZ3165829/contig.fa.gz	11657_5#73
PRJEB45963	SAMEA2205380	ftp.sra.ebi.ac.uk/vol1/sequence/ERZ316/ERZ3165830/contig.fa.gz	11679_7#59
PRJEB45963	SAMEA2205379	ftp.sra.ebi.ac.uk/vol1/sequence/ERZ316/ERZ3165831/contig.fa.gz	11657_6#69
PRJEB45963	SAMEA2205382	ftp.sra.ebi.ac.uk/vol1/sequence/ERZ316/ERZ3165834/contig.fa.gz	11679_4#67
PRJEB45963	SAMEA2205383	ftp.sra.ebi.ac.uk/vol1/sequence/ERZ316/ERZ3165835/contig.fa.gz	11658_3#64
PRJEB45963	SAMEA2205387	ftp.sra.ebi.ac.uk/vol1/sequence/ERZ316/ERZ3165838/contig.fa.gz	11679_6#69
PRJEB45963	SAMEA2205385	ftp.sra.ebi.ac.uk/vol1/sequence/ERZ316/ERZ3165839/contig.fa.gz	11658_5#92
PRJEB45963	SAMEA2205386	ftp.sra.ebi.ac.uk/vol1/sequence/ERZ316/ERZ3165840/contig.fa.gz	11657_7#73
PRJEB45963	SAMEA2205389	ftp.sra.ebi.ac.uk/vol1/sequence/ERZ316/ERZ3165841/contig.fa.gz	11679_5#61
PRJEB45963	SAMEA2205388	ftp.sra.ebi.ac.uk/vol1/sequence/ERZ316/ERZ3165842/contig.fa.gz	11658_3#65
PRJEB45963	SAMEA2205392	ftp.sra.ebi.ac.uk/vol1/sequence/ERZ316/ERZ3165845/contig.fa.gz	11657_5#74
PRJEB45963	SAMEA2205384	ftp.sra.ebi.ac.uk/vol1/sequence/ERZ316/ERZ3165846/contig.fa.gz	11679_5#60
PRJEB45963	SAMEA2205391	ftp.sra.ebi.ac.uk/vol1/sequence/ERZ316/ERZ3165847/contig.fa.gz	11791_7#64
PRJEB45963	SAMEA2205390	ftp.sra.ebi.ac.uk/vol1/sequence/ERZ316/ERZ3165848/contig.fa.gz	11679_5#62
PRJEB45963	SAMEA2205393	ftp.sra.ebi.ac.uk/vol1/sequence/ERZ316/ERZ3165849/contig.fa.gz	11658_6#91
PRJEB45963	SAMEA2205396	ftp.sra.ebi.ac.uk/vol1/sequence/ERZ316/ERZ3165850/contig.fa.gz	11657_7#74
PRJEB45963	SAMEA2205395	ftp.sra.ebi.ac.uk/vol1/sequence/ERZ316/ERZ3165851/contig.fa.gz	11679_7#60
PRJEB45963	SAMEA2205397	ftp.sra.ebi.ac.uk/vol1/sequence/ERZ316/ERZ3165852/contig.fa.gz	11657_7#75
PRJEB45963	SAMEA2205394	ftp.sra.ebi.ac.uk/vol1/sequence/ERZ316/ERZ3165853/contig.fa.gz	11679_5#63
PRJEB45963	SAMEA2205398	ftp.sra.ebi.ac.uk/vol1/sequence/ERZ316/ERZ3165856/contig.fa.gz	11657_7#76
PRJEB45963	SAMEA2205400	ftp.sra.ebi.ac.uk/vol1/sequence/ERZ316/ERZ3165857/contig.fa.gz	11657_7#77
PRJEB45963	SAMEA2205399	ftp.sra.ebi.ac.uk/vol1/sequence/ERZ316/ERZ3165858/contig.fa.gz	11658_7#73
PRJEB45963	SAMEA2205401	ftp.sra.ebi.ac.uk/vol1/sequence/ERZ316/ERZ3165859/contig.fa.gz	11658_8#93
PRJEB45963	SAMEA2205406	ftp.sra.ebi.ac.uk/vol1/sequence/ERZ316/ERZ3165861/contig.fa.gz	11657_7#78
PRJEB45963	SAMEA2205402	ftp.sra.ebi.ac.uk/vol1/sequence/ERZ316/ERZ3165862/contig.fa.gz	11679_8#70
PRJEB45963	SAMEA2205404	ftp.sra.ebi.ac.uk/vol1/sequence/ERZ316/ERZ3165863/contig.fa.gz	11679_7#61
PRJEB45963	SAMEA2205405	ftp.sra.ebi.ac.uk/vol1/sequence/ERZ316/ERZ3165864/contig.fa.gz	11657_5#75
PRJEB45963	SAMEA2205403	ftp.sra.ebi.ac.uk/vol1/sequence/ERZ316/ERZ3165865/contig.fa.gz	11679_8#71
PRJEB45963	SAMEA2205407	ftp.sra.ebi.ac.uk/vol1/sequence/ERZ316/ERZ3165868/contig.fa.gz	11658_6#92
PRJEB45963	SAMEA2205408	ftp.sra.ebi.ac.uk/vol1/sequence/ERZ316/ERZ3165869/contig.fa.gz	11679_6#70
PRJEB45963	SAMEA2205409	ftp.sra.ebi.ac.uk/vol1/sequence/ERZ316/ERZ3165871/contig.fa.gz	11658_4#74
PRJEB45963	SAMEA2205411	ftp.sra.ebi.ac.uk/vol1/sequence/ERZ316/ERZ3165872/contig.fa.gz	11679_7#62
PRJEB45963	SAMEA2205412	ftp.sra.ebi.ac.uk/vol1/sequence/ERZ316/ERZ3165873/contig.fa.gz	11679_4#68
PRJEB45963	SAMEA2205415	ftp.sra.ebi.ac.uk/vol1/sequence/ERZ316/ERZ3165874/contig.fa.gz	11658_8#94
PRJEB45963	SAMEA2205410	ftp.sra.ebi.ac.uk/vol1/sequence/ERZ316/ERZ3165875/contig.fa.gz	11679_8#72
PRJEB45963	SAMEA2205413	ftp.sra.ebi.ac.uk/vol1/sequence/ERZ316/ERZ3165877/contig.fa.gz	11679_4#69
PRJEB45963	SAMEA2205414	ftp.sra.ebi.ac.uk/vol1/sequence/ERZ316/ERZ3165878/contig.fa.gz	11657_7#79
PRJEB45963	SAMEA2205417	ftp.sra.ebi.ac.uk/vol1/sequence/ERZ316/ERZ3165879/contig.fa.gz	11658_5#93
PRJEB45963	SAMEA2205416	ftp.sra.ebi.ac.uk/vol1/sequence/ERZ316/ERZ3165880/contig.fa.gz	11791_3#64
PRJEB45963	SAMEA2205421	ftp.sra.ebi.ac.uk/vol1/sequence/ERZ316/ERZ3165884/contig.fa.gz	11657_7#80
PRJEB45963	SAMEA2205418	ftp.sra.ebi.ac.uk/vol1/sequence/ERZ316/ERZ3165885/contig.fa.gz	11657_6#70
PRJEB45963	SAMEA2205424	ftp.sra.ebi.ac.uk/vol1/sequence/ERZ316/ERZ3165886/contig.fa.gz	11679_7#64
PRJEB45963	SAMEA2205420	ftp.sra.ebi.ac.uk/vol1/sequence/ERZ316/ERZ3165887/contig.fa.gz	11679_5#64
PRJEB45963	SAMEA2205419	ftp.sra.ebi.ac.uk/vol1/sequence/ERZ316/ERZ3165888/contig.fa.gz	11679_7#63
PRJEB45963	SAMEA2205422	ftp.sra.ebi.ac.uk/vol1/sequence/ERZ316/ERZ3165889/contig.fa.gz	11658_4#75
PRJEB45963	SAMEA2205423	ftp.sra.ebi.ac.uk/vol1/sequence/ERZ316/ERZ3165890/contig.fa.gz	11791_6#28
PRJEB45963	SAMEA2205425	ftp.sra.ebi.ac.uk/vol1/sequence/ERZ316/ERZ3165891/contig.fa.gz	11658_6#93
PRJEB45963	SAMEA2205426	ftp.sra.ebi.ac.uk/vol1/sequence/ERZ316/ERZ3165892/contig.fa.gz	11658_4#76
PRJEB45963	SAMEA2205428	ftp.sra.ebi.ac.uk/vol1/sequence/ERZ316/ERZ3165896/contig.fa.gz	11658_4#77
PRJEB45963	SAMEA2205431	ftp.sra.ebi.ac.uk/vol1/sequence/ERZ316/ERZ3165897/contig.fa.gz	11679_4#70
PRJEB45963	SAMEA2205432	ftp.sra.ebi.ac.uk/vol1/sequence/ERZ316/ERZ3165898/contig.fa.gz	11679_5#65
PRJEB45963	SAMEA2205433	ftp.sra.ebi.ac.uk/vol1/sequence/ERZ316/ERZ3165899/contig.fa.gz	11679_4#71
PRJEB45963	SAMEA2205435	ftp.sra.ebi.ac.uk/vol1/sequence/ERZ316/ERZ3165900/contig.fa.gz	11791_3#65
PRJEB45963	SAMEA2205429	ftp.sra.ebi.ac.uk/vol1/sequence/ERZ316/ERZ3165901/contig.fa.gz	11791_6#29
PRJEB45963	SAMEA2205427	ftp.sra.ebi.ac.uk/vol1/sequence/ERZ316/ERZ3165902/contig.fa.gz	11658_7#74
PRJEB45963	SAMEA2205434	ftp.sra.ebi.ac.uk/vol1/sequence/ERZ316/ERZ3165903/contig.fa.gz	11658_3#66
PRJEB45963	SAMEA2205430	ftp.sra.ebi.ac.uk/vol1/sequence/ERZ316/ERZ3165904/contig.fa.gz	11657_5#76
PRJEB45963	SAMEA2205439	ftp.sra.ebi.ac.uk/vol1/sequence/ERZ316/ERZ3165908/contig.fa.gz	11679_7#66
PRJEB45963	SAMEA2205442	ftp.sra.ebi.ac.uk/vol1/sequence/ERZ316/ERZ3165909/contig.fa.gz	11658_4#78
PRJEB45963	SAMEA2205444	ftp.sra.ebi.ac.uk/vol1/sequence/ERZ316/ERZ3165910/contig.fa.gz	11658_4#79
PRJEB45963	SAMEA2205438	ftp.sra.ebi.ac.uk/vol1/sequence/ERZ316/ERZ3165911/contig.fa.gz	11679_7#65
PRJEB45963	SAMEA2205437	ftp.sra.ebi.ac.uk/vol1/sequence/ERZ316/ERZ3165912/contig.fa.gz	11658_3#67
PRJEB45963	SAMEA2205443	ftp.sra.ebi.ac.uk/vol1/sequence/ERZ316/ERZ3165913/contig.fa.gz	11679_6#72
PRJEB45963	SAMEA2205436	ftp.sra.ebi.ac.uk/vol1/sequence/ERZ316/ERZ3165914/contig.fa.gz	11657_7#81
PRJEB45963	SAMEA2205441	ftp.sra.ebi.ac.uk/vol1/sequence/ERZ316/ERZ3165915/contig.fa.gz	11679_6#71
PRJEB45963	SAMEA2205440	ftp.sra.ebi.ac.uk/vol1/sequence/ERZ316/ERZ3165917/contig.fa.gz	11657_6#71
PRJEB45963	SAMEA2205449	ftp.sra.ebi.ac.uk/vol1/sequence/ERZ316/ERZ3165921/contig.fa.gz	11657_5#77
PRJEB45963	SAMEA2205452	ftp.sra.ebi.ac.uk/vol1/sequence/ERZ316/ERZ3165922/contig.fa.gz	11657_6#72
PRJEB45963	SAMEA2205446	ftp.sra.ebi.ac.uk/vol1/sequence/ERZ316/ERZ3165923/contig.fa.gz	11791_6#30
PRJEB45963	SAMEA2205451	ftp.sra.ebi.ac.uk/vol1/sequence/ERZ316/ERZ3165924/contig.fa.gz	11658_3#69
PRJEB45963	SAMEA2205448	ftp.sra.ebi.ac.uk/vol1/sequence/ERZ316/ERZ3165925/contig.fa.gz	11679_7#67
PRJEB45963	SAMEA2205445	ftp.sra.ebi.ac.uk/vol1/sequence/ERZ316/ERZ3165926/contig.fa.gz	11658_7#75
PRJEB45963	SAMEA2205447	ftp.sra.ebi.ac.uk/vol1/sequence/ERZ316/ERZ3165927/contig.fa.gz	11658_3#68
PRJEB45963	SAMEA2205450	ftp.sra.ebi.ac.uk/vol1/sequence/ERZ316/ERZ3165928/contig.fa.gz	11658_4#80
PRJEB45963	SAMEA2205453	ftp.sra.ebi.ac.uk/vol1/sequence/ERZ316/ERZ3165929/contig.fa.gz	11658_7#76
PRJEB45963	SAMEA2205454	ftp.sra.ebi.ac.uk/vol1/sequence/ERZ316/ERZ3165933/contig.fa.gz	11679_7#68
PRJEB45963	SAMEA2205456	ftp.sra.ebi.ac.uk/vol1/sequence/ERZ316/ERZ3165934/contig.fa.gz	11679_4#72
PRJEB45963	SAMEA2205458	ftp.sra.ebi.ac.uk/vol1/sequence/ERZ316/ERZ3165935/contig.fa.gz	11657_7#82
PRJEB45963	SAMEA2205460	ftp.sra.ebi.ac.uk/vol1/sequence/ERZ316/ERZ3165936/contig.fa.gz	11679_7#69
PRJEB45963	SAMEA2205462	ftp.sra.ebi.ac.uk/vol1/sequence/ERZ316/ERZ3165937/contig.fa.gz	11658_7#77
PRJEB45963	SAMEA2205459	ftp.sra.ebi.ac.uk/vol1/sequence/ERZ316/ERZ3165938/contig.fa.gz	11679_5#67
PRJEB45963	SAMEA2205461	ftp.sra.ebi.ac.uk/vol1/sequence/ERZ316/ERZ3165939/contig.fa.gz	11658_5#94
PRJEB45963	SAMEA2205457	ftp.sra.ebi.ac.uk/vol1/sequence/ERZ316/ERZ3165940/contig.fa.gz	11658_4#81
PRJEB45963	SAMEA2205455	ftp.sra.ebi.ac.uk/vol1/sequence/ERZ316/ERZ3165941/contig.fa.gz	11679_5#66
PRJEB45963	SAMEA2205467	ftp.sra.ebi.ac.uk/vol1/sequence/ERZ316/ERZ3165945/contig.fa.gz	11658_4#82
PRJEB45963	SAMEA2205464	ftp.sra.ebi.ac.uk/vol1/sequence/ERZ316/ERZ3165946/contig.fa.gz	11657_7#83
PRJEB45963	SAMEA2205466	ftp.sra.ebi.ac.uk/vol1/sequence/ERZ316/ERZ3165947/contig.fa.gz	11679_8#73
PRJEB45963	SAMEA2205469	ftp.sra.ebi.ac.uk/vol1/sequence/ERZ316/ERZ3165948/contig.fa.gz	11657_6#74
PRJEB45963	SAMEA2205463	ftp.sra.ebi.ac.uk/vol1/sequence/ERZ316/ERZ3165949/contig.fa.gz	11657_6#73
PRJEB45963	SAMEA2205470	ftp.sra.ebi.ac.uk/vol1/sequence/ERZ316/ERZ3165950/contig.fa.gz	11658_4#83
PRJEB45963	SAMEA2205468	ftp.sra.ebi.ac.uk/vol1/sequence/ERZ316/ERZ3165951/contig.fa.gz	11791_6#32
PRJEB45963	SAMEA2205465	ftp.sra.ebi.ac.uk/vol1/sequence/ERZ316/ERZ3165952/contig.fa.gz	11658_3#70
PRJEB45963	SAMEA2205471	ftp.sra.ebi.ac.uk/vol1/sequence/ERZ316/ERZ3165953/contig.fa.gz	11679_6#73
PRJEB45963	SAMEA2205473	ftp.sra.ebi.ac.uk/vol1/sequence/ERZ316/ERZ3165957/contig.fa.gz	11658_4#84
PRJEB45963	SAMEA2205474	ftp.sra.ebi.ac.uk/vol1/sequence/ERZ316/ERZ3165958/contig.fa.gz	11679_4#73
PRJEB45963	SAMEA2205472	ftp.sra.ebi.ac.uk/vol1/sequence/ERZ316/ERZ3165959/contig.fa.gz	11658_3#71
PRJEB45963	SAMEA2205475	ftp.sra.ebi.ac.uk/vol1/sequence/ERZ316/ERZ3165960/contig.fa.gz	11679_5#68
PRJEB45963	SAMEA2205477	ftp.sra.ebi.ac.uk/vol1/sequence/ERZ316/ERZ3165961/contig.fa.gz	11658_4#85
PRJEB45963	SAMEA2205479	ftp.sra.ebi.ac.uk/vol1/sequence/ERZ316/ERZ3165962/contig.fa.gz	11679_8#74
PRJEB45963	SAMEA2205478	ftp.sra.ebi.ac.uk/vol1/sequence/ERZ316/ERZ3165963/contig.fa.gz	11657_5#78
PRJEB45963	SAMEA2205480	ftp.sra.ebi.ac.uk/vol1/sequence/ERZ316/ERZ3165964/contig.fa.gz	11791_6#33
PRJEB45963	SAMEA2205476	ftp.sra.ebi.ac.uk/vol1/sequence/ERZ316/ERZ3165965/contig.fa.gz	11657_6#75
PRJEB45963	SAMEA2205482	ftp.sra.ebi.ac.uk/vol1/sequence/ERZ316/ERZ3165969/contig.fa.gz	11657_5#79
PRJEB45963	SAMEA2205483	ftp.sra.ebi.ac.uk/vol1/sequence/ERZ316/ERZ3165970/contig.fa.gz	11658_3#72
PRJEB45963	SAMEA2205481	ftp.sra.ebi.ac.uk/vol1/sequence/ERZ316/ERZ3165971/contig.fa.gz	11658_7#78
PRJEB45963	SAMEA2205489	ftp.sra.ebi.ac.uk/vol1/sequence/ERZ316/ERZ3165972/contig.fa.gz	11657_6#76
PRJEB45963	SAMEA2205487	ftp.sra.ebi.ac.uk/vol1/sequence/ERZ316/ERZ3165973/contig.fa.gz	11679_5#69
PRJEB45963	SAMEA2205488	ftp.sra.ebi.ac.uk/vol1/sequence/ERZ316/ERZ3165974/contig.fa.gz	11679_7#70
PRJEB45963	SAMEA2205485	ftp.sra.ebi.ac.uk/vol1/sequence/ERZ316/ERZ3165975/contig.fa.gz	11658_5#95
PRJEB45963	SAMEA2205486	ftp.sra.ebi.ac.uk/vol1/sequence/ERZ316/ERZ3165976/contig.fa.gz	11658_7#79
PRJEB45963	SAMEA2205484	ftp.sra.ebi.ac.uk/vol1/sequence/ERZ316/ERZ3165977/contig.fa.gz	11658_4#86
PRJEB45963	SAMEA2205490	ftp.sra.ebi.ac.uk/vol1/sequence/ERZ316/ERZ3165980/contig.fa.gz	11679_7#71
PRJEB45963	SAMEA2205495	ftp.sra.ebi.ac.uk/vol1/sequence/ERZ316/ERZ3165983/contig.fa.gz	11679_5#70
PRJEB45963	SAMEA2205496	ftp.sra.ebi.ac.uk/vol1/sequence/ERZ316/ERZ3165984/contig.fa.gz	11658_3#73
PRJEB45963	SAMEA2205498	ftp.sra.ebi.ac.uk/vol1/sequence/ERZ316/ERZ3165985/contig.fa.gz	11657_7#85
PRJEB45963	SAMEA2205491	ftp.sra.ebi.ac.uk/vol1/sequence/ERZ316/ERZ3165986/contig.fa.gz	11657_6#77
PRJEB45963	SAMEA2205492	ftp.sra.ebi.ac.uk/vol1/sequence/ERZ316/ERZ3165987/contig.fa.gz	11657_7#84
PRJEB45963	SAMEA2205493	ftp.sra.ebi.ac.uk/vol1/sequence/ERZ316/ERZ3165988/contig.fa.gz	11658_7#80
PRJEB45963	SAMEA2205494	ftp.sra.ebi.ac.uk/vol1/sequence/ERZ316/ERZ3165989/contig.fa.gz	11657_5#80
PRJEB45963	SAMEA2205497	ftp.sra.ebi.ac.uk/vol1/sequence/ERZ316/ERZ3165990/contig.fa.gz	11679_4#74
PRJEB45963	SAMEA2205499	ftp.sra.ebi.ac.uk/vol1/sequence/ERZ316/ERZ3165991/contig.fa.gz	11658_3#74
PRJEB45963	SAMEA2205502	ftp.sra.ebi.ac.uk/vol1/sequence/ERZ316/ERZ3165995/contig.fa.gz	11658_7#81
PRJEB45963	SAMEA2205508	ftp.sra.ebi.ac.uk/vol1/sequence/ERZ316/ERZ3165996/contig.fa.gz	11658_4#88
PRJEB45963	SAMEA2205503	ftp.sra.ebi.ac.uk/vol1/sequence/ERZ316/ERZ3165997/contig.fa.gz	11679_5#71
PRJEB45963	SAMEA2205501	ftp.sra.ebi.ac.uk/vol1/sequence/ERZ316/ERZ3165998/contig.fa.gz	11791_7#65
PRJEB45963	SAMEA2205505	ftp.sra.ebi.ac.uk/vol1/sequence/ERZ316/ERZ3165999/contig.fa.gz	11658_4#87
PRJEB45963	SAMEA2205500	ftp.sra.ebi.ac.uk/vol1/sequence/ERZ316/ERZ3166000/contig.fa.gz	11657_5#81
PRJEB45963	SAMEA2205509	ftp.sra.ebi.ac.uk/vol1/sequence/ERZ316/ERZ3166001/contig.fa.gz	11658_8#95
PRJEB45963	SAMEA2205506	ftp.sra.ebi.ac.uk/vol1/sequence/ERZ316/ERZ3166002/contig.fa.gz	11791_6#34
PRJEB45963	SAMEA2205504	ftp.sra.ebi.ac.uk/vol1/sequence/ERZ316/ERZ3166003/contig.fa.gz	11679_5#72
PRJEB45963	SAMEA2205512	ftp.sra.ebi.ac.uk/vol1/sequence/ERZ316/ERZ3166007/contig.fa.gz	11679_4#75
PRJEB45963	SAMEA2205514	ftp.sra.ebi.ac.uk/vol1/sequence/ERZ316/ERZ3166008/contig.fa.gz	11657_6#78
PRJEB45963	SAMEA2205510	ftp.sra.ebi.ac.uk/vol1/sequence/ERZ316/ERZ3166009/contig.fa.gz	11658_8#96
PRJEB45963	SAMEA2205516	ftp.sra.ebi.ac.uk/vol1/sequence/ERZ316/ERZ3166010/contig.fa.gz	11658_7#83
PRJEB45963	SAMEA2205517	ftp.sra.ebi.ac.uk/vol1/sequence/ERZ316/ERZ3166011/contig.fa.gz	11791_7#66
PRJEB45963	SAMEA2205519	ftp.sra.ebi.ac.uk/vol1/sequence/ERZ316/ERZ3166012/contig.fa.gz	11791_6#35
PRJEB45963	SAMEA2205515	ftp.sra.ebi.ac.uk/vol1/sequence/ERZ316/ERZ3166013/contig.fa.gz	11657_6#79
PRJEB45963	SAMEA2205513	ftp.sra.ebi.ac.uk/vol1/sequence/ERZ316/ERZ3166014/contig.fa.gz	11658_7#82
PRJEB45963	SAMEA2205511	ftp.sra.ebi.ac.uk/vol1/sequence/ERZ316/ERZ3166015/contig.fa.gz	11679_6#74
PRJEB45963	SAMEA2205520	ftp.sra.ebi.ac.uk/vol1/sequence/ERZ316/ERZ3166019/contig.fa.gz	11679_4#76
PRJEB45963	SAMEA2205521	ftp.sra.ebi.ac.uk/vol1/sequence/ERZ316/ERZ3166020/contig.fa.gz	11658_4#89
PRJEB45963	SAMEA2205525	ftp.sra.ebi.ac.uk/vol1/sequence/ERZ316/ERZ3166021/contig.fa.gz	11657_5#84
PRJEB45963	SAMEA2205522	ftp.sra.ebi.ac.uk/vol1/sequence/ERZ316/ERZ3166022/contig.fa.gz	11657_5#83
PRJEB45963	SAMEA2205526	ftp.sra.ebi.ac.uk/vol1/sequence/ERZ316/ERZ3166023/contig.fa.gz	11679_4#77
PRJEB45963	SAMEA2205528	ftp.sra.ebi.ac.uk/vol1/sequence/ERZ316/ERZ3166024/contig.fa.gz	11657_6#80
PRJEB45963	SAMEA2205524	ftp.sra.ebi.ac.uk/vol1/sequence/ERZ316/ERZ3166025/contig.fa.gz	11791_7#67
PRJEB45963	SAMEA2205527	ftp.sra.ebi.ac.uk/vol1/sequence/ERZ316/ERZ3166026/contig.fa.gz	11679_5#73
PRJEB45963	SAMEA2205523	ftp.sra.ebi.ac.uk/vol1/sequence/ERZ316/ERZ3166027/contig.fa.gz	11658_6#94
PRJEB45963	SAMEA2205529	ftp.sra.ebi.ac.uk/vol1/sequence/ERZ316/ERZ3166031/contig.fa.gz	11679_5#74
PRJEB45963	SAMEA2205530	ftp.sra.ebi.ac.uk/vol1/sequence/ERZ316/ERZ3166032/contig.fa.gz	11679_4#78
PRJEB45963	SAMEA2205531	ftp.sra.ebi.ac.uk/vol1/sequence/ERZ316/ERZ3166033/contig.fa.gz	11658_3#75
PRJEB45963	SAMEA2205534	ftp.sra.ebi.ac.uk/vol1/sequence/ERZ316/ERZ3166034/contig.fa.gz	11679_6#75
PRJEB45963	SAMEA2205532	ftp.sra.ebi.ac.uk/vol1/sequence/ERZ316/ERZ3166035/contig.fa.gz	11679_8#75
PRJEB45963	SAMEA2205536	ftp.sra.ebi.ac.uk/vol1/sequence/ERZ316/ERZ3166036/contig.fa.gz	11679_5#75
PRJEB45963	SAMEA2205533	ftp.sra.ebi.ac.uk/vol1/sequence/ERZ316/ERZ3166037/contig.fa.gz	11658_3#76
PRJEB45963	SAMEA2205537	ftp.sra.ebi.ac.uk/vol1/sequence/ERZ316/ERZ3166038/contig.fa.gz	11679_7#72
PRJEB45963	SAMEA2205535	ftp.sra.ebi.ac.uk/vol1/sequence/ERZ316/ERZ3166039/contig.fa.gz	11679_8#76
PRJEB45963	SAMEA2205542	ftp.sra.ebi.ac.uk/vol1/sequence/ERZ316/ERZ3166043/contig.fa.gz	11679_7#73
PRJEB45963	SAMEA2205541	ftp.sra.ebi.ac.uk/vol1/sequence/ERZ316/ERZ3166044/contig.fa.gz	11657_7#87
PRJEB45963	SAMEA2205545	ftp.sra.ebi.ac.uk/vol1/sequence/ERZ316/ERZ3166045/contig.fa.gz	11679_6#77
PRJEB45963	SAMEA2205543	ftp.sra.ebi.ac.uk/vol1/sequence/ERZ316/ERZ3166046/contig.fa.gz	11679_7#74
PRJEB45963	SAMEA2205539	ftp.sra.ebi.ac.uk/vol1/sequence/ERZ316/ERZ3166047/contig.fa.gz	11679_6#76
PRJEB45963	SAMEA2205544	ftp.sra.ebi.ac.uk/vol1/sequence/ERZ316/ERZ3166048/contig.fa.gz	11657_5#85
PRJEB45963	SAMEA2205540	ftp.sra.ebi.ac.uk/vol1/sequence/ERZ316/ERZ3166049/contig.fa.gz	11679_8#77
PRJEB45963	SAMEA2205538	ftp.sra.ebi.ac.uk/vol1/sequence/ERZ316/ERZ3166050/contig.fa.gz	11658_6#95
PRJEB45963	SAMEA2205546	ftp.sra.ebi.ac.uk/vol1/sequence/ERZ316/ERZ3166051/contig.fa.gz	11657_6#81
PRJEB45963	SAMEA2205548	ftp.sra.ebi.ac.uk/vol1/sequence/ERZ316/ERZ3166055/contig.fa.gz	11679_6#78
PRJEB45963	SAMEA2205547	ftp.sra.ebi.ac.uk/vol1/sequence/ERZ316/ERZ3166056/contig.fa.gz	11679_7#75
PRJEB45963	SAMEA2205549	ftp.sra.ebi.ac.uk/vol1/sequence/ERZ316/ERZ3166057/contig.fa.gz	11658_3#77
PRJEB45963	SAMEA2205552	ftp.sra.ebi.ac.uk/vol1/sequence/ERZ316/ERZ3166058/contig.fa.gz	11658_3#78
PRJEB45963	SAMEA2205555	ftp.sra.ebi.ac.uk/vol1/sequence/ERZ316/ERZ3166060/contig.fa.gz	11658_3#79
PRJEB45963	SAMEA2205550	ftp.sra.ebi.ac.uk/vol1/sequence/ERZ316/ERZ3166061/contig.fa.gz	11657_6#82
PRJEB45963	SAMEA2205551	ftp.sra.ebi.ac.uk/vol1/sequence/ERZ316/ERZ3166062/contig.fa.gz	11679_7#76
PRJEB45963	SAMEA2205553	ftp.sra.ebi.ac.uk/vol1/sequence/ERZ316/ERZ3166063/contig.fa.gz	11657_5#86
PRJEB45963	SAMEA2205554	ftp.sra.ebi.ac.uk/vol1/sequence/ERZ316/ERZ3166064/contig.fa.gz	11657_6#83
PRJEB45963	SAMEA2205558	ftp.sra.ebi.ac.uk/vol1/sequence/ERZ316/ERZ3166067/contig.fa.gz	11657_6#84
PRJEB45963	SAMEA2205560	ftp.sra.ebi.ac.uk/vol1/sequence/ERZ316/ERZ3166068/contig.fa.gz	11657_5#88
PRJEB45963	SAMEA2205556	ftp.sra.ebi.ac.uk/vol1/sequence/ERZ316/ERZ3166069/contig.fa.gz	11679_7#77
PRJEB45963	SAMEA2205563	ftp.sra.ebi.ac.uk/vol1/sequence/ERZ316/ERZ3166070/contig.fa.gz	11657_5#90
PRJEB45963	SAMEA2205561	ftp.sra.ebi.ac.uk/vol1/sequence/ERZ316/ERZ3166071/contig.fa.gz	11658_7#84
PRJEB45963	SAMEA2205562	ftp.sra.ebi.ac.uk/vol1/sequence/ERZ316/ERZ3166072/contig.fa.gz	11657_5#89
PRJEB45963	SAMEA2205557	ftp.sra.ebi.ac.uk/vol1/sequence/ERZ316/ERZ3166073/contig.fa.gz	11657_5#87
PRJEB45963	SAMEA2205559	ftp.sra.ebi.ac.uk/vol1/sequence/ERZ316/ERZ3166074/contig.fa.gz	11679_5#76
PRJEB45963	SAMEA2205564	ftp.sra.ebi.ac.uk/vol1/sequence/ERZ316/ERZ3166075/contig.fa.gz	11679_4#79
PRJEB45963	SAMEA2205572	ftp.sra.ebi.ac.uk/vol1/sequence/ERZ316/ERZ3166079/contig.fa.gz	11658_3#81
PRJEB45963	SAMEA2205566	ftp.sra.ebi.ac.uk/vol1/sequence/ERZ316/ERZ3166080/contig.fa.gz	11657_7#88
PRJEB45963	SAMEA2205569	ftp.sra.ebi.ac.uk/vol1/sequence/ERZ316/ERZ3166081/contig.fa.gz	11658_7#85
PRJEB45963	SAMEA2205567	ftp.sra.ebi.ac.uk/vol1/sequence/ERZ316/ERZ3166082/contig.fa.gz	11679_4#80
PRJEB45963	SAMEA2205573	ftp.sra.ebi.ac.uk/vol1/sequence/ERZ316/ERZ3166083/contig.fa.gz	11791_6#36
PRJEB45963	SAMEA2205565	ftp.sra.ebi.ac.uk/vol1/sequence/ERZ316/ERZ3166084/contig.fa.gz	11658_3#80
PRJEB45963	SAMEA2205571	ftp.sra.ebi.ac.uk/vol1/sequence/ERZ316/ERZ3166085/contig.fa.gz	11658_7#86
PRJEB45963	SAMEA2205568	ftp.sra.ebi.ac.uk/vol1/sequence/ERZ316/ERZ3166086/contig.fa.gz	11791_7#68
PRJEB45963	SAMEA2205570	ftp.sra.ebi.ac.uk/vol1/sequence/ERZ316/ERZ3166088/contig.fa.gz	11657_5#91
PRJEB45963	SAMEA2205579	ftp.sra.ebi.ac.uk/vol1/sequence/ERZ316/ERZ3166091/contig.fa.gz	11658_4#90
PRJEB45963	SAMEA2205578	ftp.sra.ebi.ac.uk/vol1/sequence/ERZ316/ERZ3166092/contig.fa.gz	11679_8#80
PRJEB45963	SAMEA2205576	ftp.sra.ebi.ac.uk/vol1/sequence/ERZ316/ERZ3166093/contig.fa.gz	11679_5#77
PRJEB45963	SAMEA2205580	ftp.sra.ebi.ac.uk/vol1/sequence/ERZ316/ERZ3166094/contig.fa.gz	11679_7#78
PRJEB45963	SAMEA2205574	ftp.sra.ebi.ac.uk/vol1/sequence/ERZ316/ERZ3166095/contig.fa.gz	11679_8#78
PRJEB45963	SAMEA2205581	ftp.sra.ebi.ac.uk/vol1/sequence/ERZ316/ERZ3166096/contig.fa.gz	11658_7#87
PRJEB45963	SAMEA2205577	ftp.sra.ebi.ac.uk/vol1/sequence/ERZ316/ERZ3166097/contig.fa.gz	11658_3#82
PRJEB45963	SAMEA2205582	ftp.sra.ebi.ac.uk/vol1/sequence/ERZ316/ERZ3166098/contig.fa.gz	11679_6#79
PRJEB45963	SAMEA2205575	ftp.sra.ebi.ac.uk/vol1/sequence/ERZ316/ERZ3166099/contig.fa.gz	11679_8#79
PRJEB45963	SAMEA2205586	ftp.sra.ebi.ac.uk/vol1/sequence/ERZ316/ERZ3166103/contig.fa.gz	11658_3#83
PRJEB45963	SAMEA2205584	ftp.sra.ebi.ac.uk/vol1/sequence/ERZ316/ERZ3166104/contig.fa.gz	11791_3#66
PRJEB45963	SAMEA2205591	ftp.sra.ebi.ac.uk/vol1/sequence/ERZ316/ERZ3166105/contig.fa.gz	11658_3#84
PRJEB45963	SAMEA2205590	ftp.sra.ebi.ac.uk/vol1/sequence/ERZ316/ERZ3166106/contig.fa.gz	11658_4#91
PRJEB45963	SAMEA2205588	ftp.sra.ebi.ac.uk/vol1/sequence/ERZ316/ERZ3166107/contig.fa.gz	11679_6#80
PRJEB45963	SAMEA2205585	ftp.sra.ebi.ac.uk/vol1/sequence/ERZ316/ERZ3166108/contig.fa.gz	11657_5#92
PRJEB45963	SAMEA2205589	ftp.sra.ebi.ac.uk/vol1/sequence/ERZ316/ERZ3166109/contig.fa.gz	11679_7#79
PRJEB45963	SAMEA2205583	ftp.sra.ebi.ac.uk/vol1/sequence/ERZ316/ERZ3166110/contig.fa.gz	11658_7#88
PRJEB45963	SAMEA2205587	ftp.sra.ebi.ac.uk/vol1/sequence/ERZ316/ERZ3166111/contig.fa.gz	11658_7#89
PRJEB45963	SAMEA2205596	ftp.sra.ebi.ac.uk/vol1/sequence/ERZ316/ERZ3166115/contig.fa.gz	11679_7#80
PRJEB45963	SAMEA2205593	ftp.sra.ebi.ac.uk/vol1/sequence/ERZ316/ERZ3166116/contig.fa.gz	11658_7#90
PRJEB45963	SAMEA2205592	ftp.sra.ebi.ac.uk/vol1/sequence/ERZ316/ERZ3166117/contig.fa.gz	11657_6#85
PRJEB45963	SAMEA2205594	ftp.sra.ebi.ac.uk/vol1/sequence/ERZ316/ERZ3166118/contig.fa.gz	11791_7#69
PRJEB45963	SAMEA2205597	ftp.sra.ebi.ac.uk/vol1/sequence/ERZ316/ERZ3166119/contig.fa.gz	11658_7#91
PRJEB45963	SAMEA2205595	ftp.sra.ebi.ac.uk/vol1/sequence/ERZ316/ERZ3166120/contig.fa.gz	11791_6#37
PRJEB45963	SAMEA2205599	ftp.sra.ebi.ac.uk/vol1/sequence/ERZ316/ERZ3166121/contig.fa.gz	11679_4#81
PRJEB45963	SAMEA2205600	ftp.sra.ebi.ac.uk/vol1/sequence/ERZ316/ERZ3166122/contig.fa.gz	11658_4#92
PRJEB45963	SAMEA2205598	ftp.sra.ebi.ac.uk/vol1/sequence/ERZ316/ERZ3166123/contig.fa.gz	11657_6#86
PRJEB45963	SAMEA2205601	ftp.sra.ebi.ac.uk/vol1/sequence/ERZ316/ERZ3166127/contig.fa.gz	11679_6#81
PRJEB45963	SAMEA2205605	ftp.sra.ebi.ac.uk/vol1/sequence/ERZ316/ERZ3166128/contig.fa.gz	11657_5#93
PRJEB45963	SAMEA2205603	ftp.sra.ebi.ac.uk/vol1/sequence/ERZ316/ERZ3166129/contig.fa.gz	11679_4#82
PRJEB45963	SAMEA2205607	ftp.sra.ebi.ac.uk/vol1/sequence/ERZ316/ERZ3166130/contig.fa.gz	11658_5#96
PRJEB45963	SAMEA2205604	ftp.sra.ebi.ac.uk/vol1/sequence/ERZ316/ERZ3166131/contig.fa.gz	11658_7#93
PRJEB45963	SAMEA2205602	ftp.sra.ebi.ac.uk/vol1/sequence/ERZ316/ERZ3166132/contig.fa.gz	11658_7#92
PRJEB45963	SAMEA2205609	ftp.sra.ebi.ac.uk/vol1/sequence/ERZ316/ERZ3166133/contig.fa.gz	11679_7#81
PRJEB45963	SAMEA2205608	ftp.sra.ebi.ac.uk/vol1/sequence/ERZ316/ERZ3166134/contig.fa.gz	11679_5#78
PRJEB45963	SAMEA2205606	ftp.sra.ebi.ac.uk/vol1/sequence/ERZ316/ERZ3166135/contig.fa.gz	11658_7#94
PRJEB45963	SAMEA2205610	ftp.sra.ebi.ac.uk/vol1/sequence/ERZ316/ERZ3166139/contig.fa.gz	11679_4#83
PRJEB45963	SAMEA2205615	ftp.sra.ebi.ac.uk/vol1/sequence/ERZ316/ERZ3166141/contig.fa.gz	11679_4#84
PRJEB45963	SAMEA2205613	ftp.sra.ebi.ac.uk/vol1/sequence/ERZ316/ERZ3166142/contig.fa.gz	11658_3#85
PRJEB45963	SAMEA2205612	ftp.sra.ebi.ac.uk/vol1/sequence/ERZ316/ERZ3166143/contig.fa.gz	11657_6#87
PRJEB45963	SAMEA2205614	ftp.sra.ebi.ac.uk/vol1/sequence/ERZ316/ERZ3166144/contig.fa.gz	11679_5#79
PRJEB45963	SAMEA2205618	ftp.sra.ebi.ac.uk/vol1/sequence/ERZ316/ERZ3166145/contig.fa.gz	11658_6#96
PRJEB45963	SAMEA2205616	ftp.sra.ebi.ac.uk/vol1/sequence/ERZ316/ERZ3166146/contig.fa.gz	11658_4#93
PRJEB45963	SAMEA2205611	ftp.sra.ebi.ac.uk/vol1/sequence/ERZ316/ERZ3166147/contig.fa.gz	11658_7#95
PRJEB45963	SAMEA2205617	ftp.sra.ebi.ac.uk/vol1/sequence/ERZ316/ERZ3166148/contig.fa.gz	11658_7#96
PRJEB45963	SAMEA2205619	ftp.sra.ebi.ac.uk/vol1/sequence/ERZ316/ERZ3166152/contig.fa.gz	11679_6#82
PRJEB45963	SAMEA2205621	ftp.sra.ebi.ac.uk/vol1/sequence/ERZ316/ERZ3166153/contig.fa.gz	11657_6#88
PRJEB45963	SAMEA2205624	ftp.sra.ebi.ac.uk/vol1/sequence/ERZ316/ERZ3166154/contig.fa.gz	11679_4#85
PRJEB45963	SAMEA2205620	ftp.sra.ebi.ac.uk/vol1/sequence/ERZ316/ERZ3166155/contig.fa.gz	11658_4#94
PRJEB45963	SAMEA2205623	ftp.sra.ebi.ac.uk/vol1/sequence/ERZ316/ERZ3166156/contig.fa.gz	11679_7#82
PRJEB45963	SAMEA2205622	ftp.sra.ebi.ac.uk/vol1/sequence/ERZ316/ERZ3166157/contig.fa.gz	11791_3#67
PRJEB45963	SAMEA2205625	ftp.sra.ebi.ac.uk/vol1/sequence/ERZ316/ERZ3166158/contig.fa.gz	11791_3#68
PRJEB45963	SAMEA2205627	ftp.sra.ebi.ac.uk/vol1/sequence/ERZ316/ERZ3166160/contig.fa.gz	11791_3#69
PRJEB45963	SAMEA2205626	ftp.sra.ebi.ac.uk/vol1/sequence/ERZ316/ERZ3166161/contig.fa.gz	11658_3#86
PRJEB45963	SAMEA2205628	ftp.sra.ebi.ac.uk/vol1/sequence/ERZ316/ERZ3166163/contig.fa.gz	11679_5#80
PRJEB45963	SAMEA2205629	ftp.sra.ebi.ac.uk/vol1/sequence/ERZ316/ERZ3166165/contig.fa.gz	11791_3#70
PRJEB45963	SAMEA2205630	ftp.sra.ebi.ac.uk/vol1/sequence/ERZ316/ERZ3166166/contig.fa.gz	11791_3#71
PRJEB45963	SAMEA2205634	ftp.sra.ebi.ac.uk/vol1/sequence/ERZ316/ERZ3166169/contig.fa.gz	11679_6#83
PRJEB45963	SAMEA2205632	ftp.sra.ebi.ac.uk/vol1/sequence/ERZ316/ERZ3166171/contig.fa.gz	11679_5#81
PRJEB45963	SAMEA2205633	ftp.sra.ebi.ac.uk/vol1/sequence/ERZ316/ERZ3166172/contig.fa.gz	11791_3#72
PRJEB45963	SAMEA2205636	ftp.sra.ebi.ac.uk/vol1/sequence/ERZ316/ERZ3166173/contig.fa.gz	11658_3#87
PRJEB45963	SAMEA2205631	ftp.sra.ebi.ac.uk/vol1/sequence/ERZ316/ERZ3166174/contig.fa.gz	11657_6#89
PRJEB45963	SAMEA2205635	ftp.sra.ebi.ac.uk/vol1/sequence/ERZ316/ERZ3166175/contig.fa.gz	11791_3#73
PRJEB45963	SAMEA2205637	ftp.sra.ebi.ac.uk/vol1/sequence/ERZ316/ERZ3166178/contig.fa.gz	11791_3#74
PRJEB45963	SAMEA2205638	ftp.sra.ebi.ac.uk/vol1/sequence/ERZ316/ERZ3166179/contig.fa.gz	11679_5#82
PRJEB45963	SAMEA2205639	ftp.sra.ebi.ac.uk/vol1/sequence/ERZ316/ERZ3166180/contig.fa.gz	11657_7#89
PRJEB45963	SAMEA2205640	ftp.sra.ebi.ac.uk/vol1/sequence/ERZ316/ERZ3166181/contig.fa.gz	11791_3#75
PRJEB45963	SAMEA2205641	ftp.sra.ebi.ac.uk/vol1/sequence/ERZ316/ERZ3166182/contig.fa.gz	11679_6#84
PRJEB45963	SAMEA2205643	ftp.sra.ebi.ac.uk/vol1/sequence/ERZ316/ERZ3166183/contig.fa.gz	11657_6#90
PRJEB45963	SAMEA2205642	ftp.sra.ebi.ac.uk/vol1/sequence/ERZ316/ERZ3166184/contig.fa.gz	11679_8#81
PRJEB45963	SAMEA2205645	ftp.sra.ebi.ac.uk/vol1/sequence/ERZ316/ERZ3166185/contig.fa.gz	11791_3#76
PRJEB45963	SAMEA2205644	ftp.sra.ebi.ac.uk/vol1/sequence/ERZ316/ERZ3166186/contig.fa.gz	11679_5#83
PRJEB45963	SAMEA2205648	ftp.sra.ebi.ac.uk/vol1/sequence/ERZ316/ERZ3166190/contig.fa.gz	11679_8#82
PRJEB45963	SAMEA2205646	ftp.sra.ebi.ac.uk/vol1/sequence/ERZ316/ERZ3166191/contig.fa.gz	11679_6#85
PRJEB45963	SAMEA2205653	ftp.sra.ebi.ac.uk/vol1/sequence/ERZ316/ERZ3166193/contig.fa.gz	11791_3#78
PRJEB45963	SAMEA2205652	ftp.sra.ebi.ac.uk/vol1/sequence/ERZ316/ERZ3166194/contig.fa.gz	11679_4#87
PRJEB45963	SAMEA2205651	ftp.sra.ebi.ac.uk/vol1/sequence/ERZ316/ERZ3166195/contig.fa.gz	11791_3#77
PRJEB45963	SAMEA2205650	ftp.sra.ebi.ac.uk/vol1/sequence/ERZ316/ERZ3166196/contig.fa.gz	11679_6#86
PRJEB45963	SAMEA2205654	ftp.sra.ebi.ac.uk/vol1/sequence/ERZ316/ERZ3166197/contig.fa.gz	11679_8#84
PRJEB45963	SAMEA2205647	ftp.sra.ebi.ac.uk/vol1/sequence/ERZ316/ERZ3166198/contig.fa.gz	11679_4#86
PRJEB45963	SAMEA2205649	ftp.sra.ebi.ac.uk/vol1/sequence/ERZ316/ERZ3166199/contig.fa.gz	11679_8#83
PRJEB45963	SAMEA2205656	ftp.sra.ebi.ac.uk/vol1/sequence/ERZ316/ERZ3166200/contig.fa.gz	11657_6#91
PRJEB45963	SAMEA2205655	ftp.sra.ebi.ac.uk/vol1/sequence/ERZ316/ERZ3166201/contig.fa.gz	11657_5#94
PRJEB45963	SAMEA2205659	ftp.sra.ebi.ac.uk/vol1/sequence/ERZ316/ERZ3166205/contig.fa.gz	11679_6#87
PRJEB45963	SAMEA2205657	ftp.sra.ebi.ac.uk/vol1/sequence/ERZ316/ERZ3166206/contig.fa.gz	11679_8#85
PRJEB45963	SAMEA2205661	ftp.sra.ebi.ac.uk/vol1/sequence/ERZ316/ERZ3166207/contig.fa.gz	11657_5#95
PRJEB45963	SAMEA2205660	ftp.sra.ebi.ac.uk/vol1/sequence/ERZ316/ERZ3166208/contig.fa.gz	11658_3#88
PRJEB45963	SAMEA2205662	ftp.sra.ebi.ac.uk/vol1/sequence/ERZ316/ERZ3166209/contig.fa.gz	11791_3#79
PRJEB45963	SAMEA2205663	ftp.sra.ebi.ac.uk/vol1/sequence/ERZ316/ERZ3166210/contig.fa.gz	11791_3#80
PRJEB45963	SAMEA2205658	ftp.sra.ebi.ac.uk/vol1/sequence/ERZ316/ERZ3166211/contig.fa.gz	11679_8#86
PRJEB45963	SAMEA2205664	ftp.sra.ebi.ac.uk/vol1/sequence/ERZ316/ERZ3166212/contig.fa.gz	11679_4#88
PRJEB45963	SAMEA2205665	ftp.sra.ebi.ac.uk/vol1/sequence/ERZ316/ERZ3166214/contig.fa.gz	11679_8#87
PRJEB45963	SAMEA2205669	ftp.sra.ebi.ac.uk/vol1/sequence/ERZ316/ERZ3166217/contig.fa.gz	11679_6#88
PRJEB45963	SAMEA2205672	ftp.sra.ebi.ac.uk/vol1/sequence/ERZ316/ERZ3166218/contig.fa.gz	11791_3#83
PRJEB45963	SAMEA2205666	ftp.sra.ebi.ac.uk/vol1/sequence/ERZ316/ERZ3166219/contig.fa.gz	11679_7#83
PRJEB45963	SAMEA2205670	ftp.sra.ebi.ac.uk/vol1/sequence/ERZ316/ERZ3166220/contig.fa.gz	11679_8#88
PRJEB45963	SAMEA2205668	ftp.sra.ebi.ac.uk/vol1/sequence/ERZ316/ERZ3166221/contig.fa.gz	11791_6#38
PRJEB45963	SAMEA2205667	ftp.sra.ebi.ac.uk/vol1/sequence/ERZ316/ERZ3166222/contig.fa.gz	11791_3#81
PRJEB45963	SAMEA2205673	ftp.sra.ebi.ac.uk/vol1/sequence/ERZ316/ERZ3166223/contig.fa.gz	11791_3#84
PRJEB45963	SAMEA2205674	ftp.sra.ebi.ac.uk/vol1/sequence/ERZ316/ERZ3166224/contig.fa.gz	11679_7#84
PRJEB45963	SAMEA2205671	ftp.sra.ebi.ac.uk/vol1/sequence/ERZ316/ERZ3166225/contig.fa.gz	11791_3#82
PRJEB45963	SAMEA2205680	ftp.sra.ebi.ac.uk/vol1/sequence/ERZ316/ERZ3166230/contig.fa.gz	11657_7#90
PRJEB45963	SAMEA2205683	ftp.sra.ebi.ac.uk/vol1/sequence/ERZ316/ERZ3166231/contig.fa.gz	11679_7#86
PRJEB45963	SAMEA2205675	ftp.sra.ebi.ac.uk/vol1/sequence/ERZ316/ERZ3166232/contig.fa.gz	11791_3#85
PRJEB45963	SAMEA2205682	ftp.sra.ebi.ac.uk/vol1/sequence/ERZ316/ERZ3166233/contig.fa.gz	11679_5#85
PRJEB45963	SAMEA2205677	ftp.sra.ebi.ac.uk/vol1/sequence/ERZ316/ERZ3166234/contig.fa.gz	11679_6#89
PRJEB45963	SAMEA2205679	ftp.sra.ebi.ac.uk/vol1/sequence/ERZ316/ERZ3166235/contig.fa.gz	11679_7#85
PRJEB45963	SAMEA2205678	ftp.sra.ebi.ac.uk/vol1/sequence/ERZ316/ERZ3166236/contig.fa.gz	11791_3#86
PRJEB45963	SAMEA2205676	ftp.sra.ebi.ac.uk/vol1/sequence/ERZ316/ERZ3166237/contig.fa.gz	11791_6#39
PRJEB45963	SAMEA2205681	ftp.sra.ebi.ac.uk/vol1/sequence/ERZ316/ERZ3166238/contig.fa.gz	11679_5#84
PRJEB45963	SAMEA2205689	ftp.sra.ebi.ac.uk/vol1/sequence/ERZ316/ERZ3166243/contig.fa.gz	11679_6#90
PRJEB45963	SAMEA2205686	ftp.sra.ebi.ac.uk/vol1/sequence/ERZ316/ERZ3166244/contig.fa.gz	11658_4#95
PRJEB45963	SAMEA2205692	ftp.sra.ebi.ac.uk/vol1/sequence/ERZ316/ERZ3166245/contig.fa.gz	11679_5#87
PRJEB45963	SAMEA2205688	ftp.sra.ebi.ac.uk/vol1/sequence/ERZ316/ERZ3166246/contig.fa.gz	11679_4#90
PRJEB45963	SAMEA2205684	ftp.sra.ebi.ac.uk/vol1/sequence/ERZ316/ERZ3166247/contig.fa.gz	11679_7#87
PRJEB45963	SAMEA2205690	ftp.sra.ebi.ac.uk/vol1/sequence/ERZ316/ERZ3166248/contig.fa.gz	11679_7#88
PRJEB45963	SAMEA2205685	ftp.sra.ebi.ac.uk/vol1/sequence/ERZ316/ERZ3166249/contig.fa.gz	11679_4#89
PRJEB45963	SAMEA2205687	ftp.sra.ebi.ac.uk/vol1/sequence/ERZ316/ERZ3166250/contig.fa.gz	11679_5#86
PRJEB45963	SAMEA2205691	ftp.sra.ebi.ac.uk/vol1/sequence/ERZ316/ERZ3166251/contig.fa.gz	11679_6#91
PRJEB45963	SAMEA2205697	ftp.sra.ebi.ac.uk/vol1/sequence/ERZ316/ERZ3166256/contig.fa.gz	11658_3#89
PRJEB45963	SAMEA2205694	ftp.sra.ebi.ac.uk/vol1/sequence/ERZ316/ERZ3166257/contig.fa.gz	11679_8#89
PRJEB45963	SAMEA2205693	ftp.sra.ebi.ac.uk/vol1/sequence/ERZ316/ERZ3166258/contig.fa.gz	11679_4#91
PRJEB45963	SAMEA2205700	ftp.sra.ebi.ac.uk/vol1/sequence/ERZ316/ERZ3166259/contig.fa.gz	11679_4#93
PRJEB45963	SAMEA2205699	ftp.sra.ebi.ac.uk/vol1/sequence/ERZ316/ERZ3166260/contig.fa.gz	11657_6#93
PRJEB45963	SAMEA2205698	ftp.sra.ebi.ac.uk/vol1/sequence/ERZ316/ERZ3166261/contig.fa.gz	11679_5#88
PRJEB45963	SAMEA2205701	ftp.sra.ebi.ac.uk/vol1/sequence/ERZ316/ERZ3166262/contig.fa.gz	11658_3#90
PRJEB45963	SAMEA2205695	ftp.sra.ebi.ac.uk/vol1/sequence/ERZ316/ERZ3166263/contig.fa.gz	11679_4#92
PRJEB45963	SAMEA2205696	ftp.sra.ebi.ac.uk/vol1/sequence/ERZ316/ERZ3166264/contig.fa.gz	11657_6#92
PRJEB45963	SAMEA2205703	ftp.sra.ebi.ac.uk/vol1/sequence/ERZ316/ERZ3166269/contig.fa.gz	11791_3#87
PRJEB45963	SAMEA2205702	ftp.sra.ebi.ac.uk/vol1/sequence/ERZ316/ERZ3166270/contig.fa.gz	11658_3#91
PRJEB45963	SAMEA2205708	ftp.sra.ebi.ac.uk/vol1/sequence/ERZ316/ERZ3166271/contig.fa.gz	11679_7#89
PRJEB45963	SAMEA2205706	ftp.sra.ebi.ac.uk/vol1/sequence/ERZ316/ERZ3166272/contig.fa.gz	11791_3#89
PRJEB45963	SAMEA2205704	ftp.sra.ebi.ac.uk/vol1/sequence/ERZ316/ERZ3166273/contig.fa.gz	11679_6#92
PRJEB45963	SAMEA2205707	ftp.sra.ebi.ac.uk/vol1/sequence/ERZ316/ERZ3166274/contig.fa.gz	11791_3#90
PRJEB45963	SAMEA2205710	ftp.sra.ebi.ac.uk/vol1/sequence/ERZ316/ERZ3166275/contig.fa.gz	11658_4#96
PRJEB45963	SAMEA2205705	ftp.sra.ebi.ac.uk/vol1/sequence/ERZ316/ERZ3166276/contig.fa.gz	11791_3#88
PRJEB45963	SAMEA2205709	ftp.sra.ebi.ac.uk/vol1/sequence/ERZ316/ERZ3166277/contig.fa.gz	11657_6#94
PRJEB45963	SAMEA2205716	ftp.sra.ebi.ac.uk/vol1/sequence/ERZ316/ERZ3166281/contig.fa.gz	11679_5#90
PRJEB45963	SAMEA2205714	ftp.sra.ebi.ac.uk/vol1/sequence/ERZ316/ERZ3166282/contig.fa.gz	11679_7#90
PRJEB45963	SAMEA2205717	ftp.sra.ebi.ac.uk/vol1/sequence/ERZ316/ERZ3166283/contig.fa.gz	11658_3#92
PRJEB45963	SAMEA2205719	ftp.sra.ebi.ac.uk/vol1/sequence/ERZ316/ERZ3166284/contig.fa.gz	11679_6#93
PRJEB45963	SAMEA2205711	ftp.sra.ebi.ac.uk/vol1/sequence/ERZ316/ERZ3166285/contig.fa.gz	11791_3#91
PRJEB45963	SAMEA2205712	ftp.sra.ebi.ac.uk/vol1/sequence/ERZ316/ERZ3166286/contig.fa.gz	11791_7#70
PRJEB45963	SAMEA2205718	ftp.sra.ebi.ac.uk/vol1/sequence/ERZ316/ERZ3166287/contig.fa.gz	11791_3#92
PRJEB45963	SAMEA2205713	ftp.sra.ebi.ac.uk/vol1/sequence/ERZ316/ERZ3166288/contig.fa.gz	11657_7#91
PRJEB45963	SAMEA2205715	ftp.sra.ebi.ac.uk/vol1/sequence/ERZ316/ERZ3166289/contig.fa.gz	11679_5#89
PRJEB45963	SAMEA2205727	ftp.sra.ebi.ac.uk/vol1/sequence/ERZ316/ERZ3166293/contig.fa.gz	11791_3#93
PRJEB45963	SAMEA2205720	ftp.sra.ebi.ac.uk/vol1/sequence/ERZ316/ERZ3166294/contig.fa.gz	11679_8#90
PRJEB45963	SAMEA2205722	ftp.sra.ebi.ac.uk/vol1/sequence/ERZ316/ERZ3166295/contig.fa.gz	11679_8#91
PRJEB45963	SAMEA2205721	ftp.sra.ebi.ac.uk/vol1/sequence/ERZ316/ERZ3166296/contig.fa.gz	11679_5#91
PRJEB45963	SAMEA2205724	ftp.sra.ebi.ac.uk/vol1/sequence/ERZ316/ERZ3166297/contig.fa.gz	11679_7#91
PRJEB45963	SAMEA2205728	ftp.sra.ebi.ac.uk/vol1/sequence/ERZ316/ERZ3166298/contig.fa.gz	11679_5#93
PRJEB45963	SAMEA2205723	ftp.sra.ebi.ac.uk/vol1/sequence/ERZ316/ERZ3166299/contig.fa.gz	11679_5#92
PRJEB45963	SAMEA2205725	ftp.sra.ebi.ac.uk/vol1/sequence/ERZ316/ERZ3166300/contig.fa.gz	11679_4#94
PRJEB45963	SAMEA2205726	ftp.sra.ebi.ac.uk/vol1/sequence/ERZ316/ERZ3166301/contig.fa.gz	11657_6#95
PRJEB45963	SAMEA2205731	ftp.sra.ebi.ac.uk/vol1/sequence/ERZ316/ERZ3166306/contig.fa.gz	11657_5#96
PRJEB45963	SAMEA2205730	ftp.sra.ebi.ac.uk/vol1/sequence/ERZ316/ERZ3166307/contig.fa.gz	11679_5#94
PRJEB45963	SAMEA2205732	ftp.sra.ebi.ac.uk/vol1/sequence/ERZ316/ERZ3166308/contig.fa.gz	11679_7#92
PRJEB45963	SAMEA2205729	ftp.sra.ebi.ac.uk/vol1/sequence/ERZ316/ERZ3166309/contig.fa.gz	11679_6#94
PRJEB45963	SAMEA2205734	ftp.sra.ebi.ac.uk/vol1/sequence/ERZ316/ERZ3166310/contig.fa.gz	11679_4#95
PRJEB45963	SAMEA2205737	ftp.sra.ebi.ac.uk/vol1/sequence/ERZ316/ERZ3166311/contig.fa.gz	11679_5#95
PRJEB45963	SAMEA2205736	ftp.sra.ebi.ac.uk/vol1/sequence/ERZ316/ERZ3166312/contig.fa.gz	11679_8#92
PRJEB45963	SAMEA2205733	ftp.sra.ebi.ac.uk/vol1/sequence/ERZ316/ERZ3166313/contig.fa.gz	11791_3#94
PRJEB45963	SAMEA2205735	ftp.sra.ebi.ac.uk/vol1/sequence/ERZ316/ERZ3166314/contig.fa.gz	11679_7#93
PRJEB45963	SAMEA2205742	ftp.sra.ebi.ac.uk/vol1/sequence/ERZ316/ERZ3166318/contig.fa.gz	11657_6#96
PRJEB45963	SAMEA2205745	ftp.sra.ebi.ac.uk/vol1/sequence/ERZ316/ERZ3166319/contig.fa.gz	11679_8#95
PRJEB45963	SAMEA2205739	ftp.sra.ebi.ac.uk/vol1/sequence/ERZ316/ERZ3166320/contig.fa.gz	11657_7#92
PRJEB45963	SAMEA2205743	ftp.sra.ebi.ac.uk/vol1/sequence/ERZ316/ERZ3166321/contig.fa.gz	11658_3#93
PRJEB45963	SAMEA2205740	ftp.sra.ebi.ac.uk/vol1/sequence/ERZ316/ERZ3166322/contig.fa.gz	11679_7#94
PRJEB45963	SAMEA2205738	ftp.sra.ebi.ac.uk/vol1/sequence/ERZ316/ERZ3166323/contig.fa.gz	11679_8#93
PRJEB45963	SAMEA2205746	ftp.sra.ebi.ac.uk/vol1/sequence/ERZ316/ERZ3166324/contig.fa.gz	11679_6#95
PRJEB45963	SAMEA2205744	ftp.sra.ebi.ac.uk/vol1/sequence/ERZ316/ERZ3166325/contig.fa.gz	11658_3#94
PRJEB45963	SAMEA2205741	ftp.sra.ebi.ac.uk/vol1/sequence/ERZ316/ERZ3166327/contig.fa.gz	11679_8#94
PRJEB45963	SAMEA2205747	ftp.sra.ebi.ac.uk/vol1/sequence/ERZ316/ERZ3166330/contig.fa.gz	11658_3#95
PRJEB45963	SAMEA2205750	ftp.sra.ebi.ac.uk/vol1/sequence/ERZ316/ERZ3166331/contig.fa.gz	11679_4#96
PRJEB45963	SAMEA2205749	ftp.sra.ebi.ac.uk/vol1/sequence/ERZ316/ERZ3166332/contig.fa.gz	11679_7#95
PRJEB45963	SAMEA2205753	ftp.sra.ebi.ac.uk/vol1/sequence/ERZ316/ERZ3166333/contig.fa.gz	11791_3#96
PRJEB45963	SAMEA2205752	ftp.sra.ebi.ac.uk/vol1/sequence/ERZ316/ERZ3166334/contig.fa.gz	11679_5#96
PRJEB45963	SAMEA2205754	ftp.sra.ebi.ac.uk/vol1/sequence/ERZ316/ERZ3166335/contig.fa.gz	11679_7#96
PRJEB45963	SAMEA2205748	ftp.sra.ebi.ac.uk/vol1/sequence/ERZ316/ERZ3166336/contig.fa.gz	11791_3#95
PRJEB45963	SAMEA2205751	ftp.sra.ebi.ac.uk/vol1/sequence/ERZ316/ERZ3166337/contig.fa.gz	11657_7#93
PRJEB45963	SAMEA2205755	ftp.sra.ebi.ac.uk/vol1/sequence/ERZ316/ERZ3166339/contig.fa.gz	11657_7#94
PRJEB45963	SAMEA2205756	ftp.sra.ebi.ac.uk/vol1/sequence/ERZ316/ERZ3166341/contig.fa.gz	11658_3#96
PRJEB45963	SAMEA2205757	ftp.sra.ebi.ac.uk/vol1/sequence/ERZ316/ERZ3166342/contig.fa.gz	11679_6#96
PRJEB45963	SAMEA2205758	ftp.sra.ebi.ac.uk/vol1/sequence/ERZ316/ERZ3166346/contig.fa.gz	11657_7#95
PRJEB45963	SAMEA2205760	ftp.sra.ebi.ac.uk/vol1/sequence/ERZ316/ERZ3166347/contig.fa.gz	11679_8#96
PRJEB45963	SAMEA2205759	ftp.sra.ebi.ac.uk/vol1/sequence/ERZ316/ERZ3166352/contig.fa.gz	11657_7#96
PRJEB45963	SAMEA2271751	ftp.sra.ebi.ac.uk/vol1/sequence/ERZ317/ERZ3175871/contig.fa.gz	12045_3#59
PRJEB45963	SAMEA2271755	ftp.sra.ebi.ac.uk/vol1/sequence/ERZ317/ERZ3175872/contig.fa.gz	12045_3#63
PRJEB45963	SAMEA2271749	ftp.sra.ebi.ac.uk/vol1/sequence/ERZ317/ERZ3175873/contig.fa.gz	12045_3#57
PRJEB45963	SAMEA2271752	ftp.sra.ebi.ac.uk/vol1/sequence/ERZ317/ERZ3175874/contig.fa.gz	12045_3#60
PRJEB45963	SAMEA2271750	ftp.sra.ebi.ac.uk/vol1/sequence/ERZ317/ERZ3175875/contig.fa.gz	12045_3#58
PRJEB45963	SAMEA2271756	ftp.sra.ebi.ac.uk/vol1/sequence/ERZ317/ERZ3175876/contig.fa.gz	12045_3#64
PRJEB45963	SAMEA2271754	ftp.sra.ebi.ac.uk/vol1/sequence/ERZ317/ERZ3175877/contig.fa.gz	12045_3#62
PRJEB45963	SAMEA2271753	ftp.sra.ebi.ac.uk/vol1/sequence/ERZ317/ERZ3175878/contig.fa.gz	12045_3#61
PRJEB45963	SAMEA2271757	ftp.sra.ebi.ac.uk/vol1/sequence/ERZ317/ERZ3175883/contig.fa.gz	12045_3#65
PRJEB45963	SAMEA2271758	ftp.sra.ebi.ac.uk/vol1/sequence/ERZ317/ERZ3175889/contig.fa.gz	12045_3#66
PRJEB45963	SAMEA2271759	ftp.sra.ebi.ac.uk/vol1/sequence/ERZ317/ERZ3175890/contig.fa.gz	12045_3#67
PRJEB45963	SAMEA3531625	ftp.sra.ebi.ac.uk/vol1/sequence/ERZ348/ERZ3484425/contig.fa.gz	18090_6#81
PRJEB45963	SAMEA3531624	ftp.sra.ebi.ac.uk/vol1/sequence/ERZ348/ERZ3484432/contig.fa.gz	18090_6#80
PRJEB45963	SAMEA3531626	ftp.sra.ebi.ac.uk/vol1/sequence/ERZ348/ERZ3484438/contig.fa.gz	18090_6#82
PRJEB45963	SAMEA3531627	ftp.sra.ebi.ac.uk/vol1/sequence/ERZ348/ERZ3484468/contig.fa.gz	18090_6#83
PRJEB45963	SAMEA3531628	ftp.sra.ebi.ac.uk/vol1/sequence/ERZ348/ERZ3484469/contig.fa.gz	18090_6#84
PRJEB45963	SAMEA3531631	ftp.sra.ebi.ac.uk/vol1/sequence/ERZ348/ERZ3484501/contig.fa.gz	18090_6#86
PRJEB45963	SAMEA3531632	ftp.sra.ebi.ac.uk/vol1/sequence/ERZ348/ERZ3484519/contig.fa.gz	18090_6#87
PRJEB45963	SAMEA3531629	ftp.sra.ebi.ac.uk/vol1/sequence/ERZ348/ERZ3484525/contig.fa.gz	18090_6#33
PRJEB45963	SAMEA3531633	ftp.sra.ebi.ac.uk/vol1/sequence/ERZ348/ERZ3484526/contig.fa.gz	18090_6#88
PRJEB45963	SAMEA3531630	ftp.sra.ebi.ac.uk/vol1/sequence/ERZ348/ERZ3484533/contig.fa.gz	18090_6#85
PRJEB45963	SAMEA3531634	ftp.sra.ebi.ac.uk/vol1/sequence/ERZ348/ERZ3484546/contig.fa.gz	18090_6#89
PRJEB45963	SAMEA3531635	ftp.sra.ebi.ac.uk/vol1/sequence/ERZ348/ERZ3484576/contig.fa.gz	18090_6#90
PRJEB45963	SAMEA3531636	ftp.sra.ebi.ac.uk/vol1/sequence/ERZ348/ERZ3484638/contig.fa.gz	18090_6#91
PRJEB45963	SAMEA3531637	ftp.sra.ebi.ac.uk/vol1/sequence/ERZ348/ERZ3484639/contig.fa.gz	18090_6#92
PRJEB45963	SAMEA3531640	ftp.sra.ebi.ac.uk/vol1/sequence/ERZ348/ERZ3484697/contig.fa.gz	18090_7#60
PRJEB45963	SAMEA3531639	ftp.sra.ebi.ac.uk/vol1/sequence/ERZ348/ERZ3484701/contig.fa.gz	18090_6#94
PRJEB45963	SAMEA3531638	ftp.sra.ebi.ac.uk/vol1/sequence/ERZ348/ERZ3484702/contig.fa.gz	18090_6#93
PRJEB45963	SAMEA3531644	ftp.sra.ebi.ac.uk/vol1/sequence/ERZ348/ERZ3484746/contig.fa.gz	18090_7#1
PRJEB45963	SAMEA3531643	ftp.sra.ebi.ac.uk/vol1/sequence/ERZ348/ERZ3484748/contig.fa.gz	18090_7#62
PRJEB45963	SAMEA3531646	ftp.sra.ebi.ac.uk/vol1/sequence/ERZ348/ERZ3484759/contig.fa.gz	18090_6#34
PRJEB45963	SAMEA3531645	ftp.sra.ebi.ac.uk/vol1/sequence/ERZ348/ERZ3484771/contig.fa.gz	18090_7#63
PRJEB45963	SAMEA3531647	ftp.sra.ebi.ac.uk/vol1/sequence/ERZ348/ERZ3484828/contig.fa.gz	18090_7#64
PRJEB45963	SAMEA3531648	ftp.sra.ebi.ac.uk/vol1/sequence/ERZ348/ERZ3484829/contig.fa.gz	18090_7#2
PRJEB45963	SAMEA3531650	ftp.sra.ebi.ac.uk/vol1/sequence/ERZ348/ERZ3484834/contig.fa.gz	18090_7#3
PRJEB45963	SAMEA3531649	ftp.sra.ebi.ac.uk/vol1/sequence/ERZ348/ERZ3484835/contig.fa.gz	18090_7#65
PRJEB45963	SAMEA3531651	ftp.sra.ebi.ac.uk/vol1/sequence/ERZ348/ERZ3484837/contig.fa.gz	18090_7#66
PRJEB45963	SAMEA3531652	ftp.sra.ebi.ac.uk/vol1/sequence/ERZ348/ERZ3484846/contig.fa.gz	18090_7#4
PRJEB45963	SAMEA3531653	ftp.sra.ebi.ac.uk/vol1/sequence/ERZ348/ERZ3484847/contig.fa.gz	18090_7#67
PRJEB45963	SAMEA3531654	ftp.sra.ebi.ac.uk/vol1/sequence/ERZ348/ERZ3484866/contig.fa.gz	18090_7#68
PRJEB45963	SAMEA3531655	ftp.sra.ebi.ac.uk/vol1/sequence/ERZ348/ERZ3484867/contig.fa.gz	18090_6#35
PRJEB45963	SAMEA3531656	ftp.sra.ebi.ac.uk/vol1/sequence/ERZ348/ERZ3484868/contig.fa.gz	18090_7#5
PRJEB45963	SAMEA3531658	ftp.sra.ebi.ac.uk/vol1/sequence/ERZ348/ERZ3484875/contig.fa.gz	18090_7#70
PRJEB45963	SAMEA3531659	ftp.sra.ebi.ac.uk/vol1/sequence/ERZ348/ERZ3484903/contig.fa.gz	18090_7#6
PRJEB45963	SAMEA3531663	ftp.sra.ebi.ac.uk/vol1/sequence/ERZ348/ERZ3484919/contig.fa.gz	18090_6#37
PRJEB45963	SAMEA3531665	ftp.sra.ebi.ac.uk/vol1/sequence/ERZ348/ERZ3484920/contig.fa.gz	18090_7#7
PRJEB45963	SAMEA3531661	ftp.sra.ebi.ac.uk/vol1/sequence/ERZ348/ERZ3484941/contig.fa.gz	18090_6#36
PRJEB45963	SAMEA3531664	ftp.sra.ebi.ac.uk/vol1/sequence/ERZ348/ERZ3484943/contig.fa.gz	18090_7#73
PRJEB45963	SAMEA3531667	ftp.sra.ebi.ac.uk/vol1/sequence/ERZ348/ERZ3484952/contig.fa.gz	18090_6#38
PRJEB45963	SAMEA3531669	ftp.sra.ebi.ac.uk/vol1/sequence/ERZ348/ERZ3484974/contig.fa.gz	18090_7#8
PRJEB45963	SAMEA3531668	ftp.sra.ebi.ac.uk/vol1/sequence/ERZ348/ERZ3484979/contig.fa.gz	18090_7#75
PRJEB45963	SAMEA3531670	ftp.sra.ebi.ac.uk/vol1/sequence/ERZ348/ERZ3484981/contig.fa.gz	18090_6#39
PRJEB45963	SAMEA3531672	ftp.sra.ebi.ac.uk/vol1/sequence/ERZ348/ERZ3485008/contig.fa.gz	18090_7#9
PRJEB45963	SAMEA3531679	ftp.sra.ebi.ac.uk/vol1/sequence/ERZ348/ERZ3485078/contig.fa.gz	18090_7#80
PRJEB45963	SAMEA3531676	ftp.sra.ebi.ac.uk/vol1/sequence/ERZ348/ERZ3485079/contig.fa.gz	18090_7#11
PRJEB45963	SAMEA3531675	ftp.sra.ebi.ac.uk/vol1/sequence/ERZ348/ERZ3485088/contig.fa.gz	18090_7#78
PRJEB45963	SAMEA3531674	ftp.sra.ebi.ac.uk/vol1/sequence/ERZ348/ERZ3485091/contig.fa.gz	18090_7#10
PRJEB45963	SAMEA3531678	ftp.sra.ebi.ac.uk/vol1/sequence/ERZ348/ERZ3485093/contig.fa.gz	18090_7#12
PRJEB45963	SAMEA3531677	ftp.sra.ebi.ac.uk/vol1/sequence/ERZ348/ERZ3485095/contig.fa.gz	18090_7#79
PRJEB45963	SAMEA3531680	ftp.sra.ebi.ac.uk/vol1/sequence/ERZ348/ERZ3485100/contig.fa.gz	18090_7#13
PRJEB45963	SAMEA3531682	ftp.sra.ebi.ac.uk/vol1/sequence/ERZ348/ERZ3485126/contig.fa.gz	18090_7#14
PRJEB45963	SAMEA3531683	ftp.sra.ebi.ac.uk/vol1/sequence/ERZ348/ERZ3485133/contig.fa.gz	18090_7#82
PRJEB45963	SAMEA3531684	ftp.sra.ebi.ac.uk/vol1/sequence/ERZ348/ERZ3485140/contig.fa.gz	18090_6#40
PRJEB45963	SAMEA3531686	ftp.sra.ebi.ac.uk/vol1/sequence/ERZ348/ERZ3485141/contig.fa.gz	18090_7#15
PRJEB45963	SAMEA3531689	ftp.sra.ebi.ac.uk/vol1/sequence/ERZ348/ERZ3485158/contig.fa.gz	18090_7#85
PRJEB45963	SAMEA3531693	ftp.sra.ebi.ac.uk/vol1/sequence/ERZ348/ERZ3485161/contig.fa.gz	18090_7#18
PRJEB45963	SAMEA3531688	ftp.sra.ebi.ac.uk/vol1/sequence/ERZ348/ERZ3485163/contig.fa.gz	18090_6#41
PRJEB45963	SAMEA3531692	ftp.sra.ebi.ac.uk/vol1/sequence/ERZ348/ERZ3485171/contig.fa.gz	18090_7#17
PRJEB45963	SAMEA3531690	ftp.sra.ebi.ac.uk/vol1/sequence/ERZ348/ERZ3485172/contig.fa.gz	18090_7#16
PRJEB45963	SAMEA3531691	ftp.sra.ebi.ac.uk/vol1/sequence/ERZ348/ERZ3485178/contig.fa.gz	18090_7#86
PRJEB45963	SAMEA3531694	ftp.sra.ebi.ac.uk/vol1/sequence/ERZ348/ERZ3485189/contig.fa.gz	18090_7#87
PRJEB45963	SAMEA3531698	ftp.sra.ebi.ac.uk/vol1/sequence/ERZ348/ERZ3485210/contig.fa.gz	18090_7#89
PRJEB45963	SAMEA3531695	ftp.sra.ebi.ac.uk/vol1/sequence/ERZ348/ERZ3485211/contig.fa.gz	18090_6#42
PRJEB45963	SAMEA3531699	ftp.sra.ebi.ac.uk/vol1/sequence/ERZ348/ERZ3485218/contig.fa.gz	18090_7#20
PRJEB45963	SAMEA3531700	ftp.sra.ebi.ac.uk/vol1/sequence/ERZ348/ERZ3485219/contig.fa.gz	18090_7#90
PRJEB45963	SAMEA3531696	ftp.sra.ebi.ac.uk/vol1/sequence/ERZ348/ERZ3485223/contig.fa.gz	18090_7#88
PRJEB45963	SAMEA3531697	ftp.sra.ebi.ac.uk/vol1/sequence/ERZ348/ERZ3485224/contig.fa.gz	18090_7#19
PRJEB45963	SAMEA3531701	ftp.sra.ebi.ac.uk/vol1/sequence/ERZ348/ERZ3485229/contig.fa.gz	18090_7#21
PRJEB45963	SAMEA3531702	ftp.sra.ebi.ac.uk/vol1/sequence/ERZ348/ERZ3485262/contig.fa.gz	18090_6#53
PRJEB45963	SAMEA3531705	ftp.sra.ebi.ac.uk/vol1/sequence/ERZ348/ERZ3485264/contig.fa.gz	18090_7#92
PRJEB45963	SAMEA3531706	ftp.sra.ebi.ac.uk/vol1/sequence/ERZ348/ERZ3485265/contig.fa.gz	18090_7#23
PRJEB45963	SAMEA3531708	ftp.sra.ebi.ac.uk/vol1/sequence/ERZ348/ERZ3485270/contig.fa.gz	18090_7#94
PRJEB45963	SAMEA3531707	ftp.sra.ebi.ac.uk/vol1/sequence/ERZ348/ERZ3485277/contig.fa.gz	18090_7#93
PRJEB45963	SAMEA3531704	ftp.sra.ebi.ac.uk/vol1/sequence/ERZ348/ERZ3485280/contig.fa.gz	18090_7#22
PRJEB45963	SAMEA3531713	ftp.sra.ebi.ac.uk/vol1/sequence/ERZ348/ERZ3485328/contig.fa.gz	18090_6#43
PRJEB45963	SAMEA3531714	ftp.sra.ebi.ac.uk/vol1/sequence/ERZ348/ERZ3485330/contig.fa.gz	18090_8#3
PRJEB45963	SAMEA3531715	ftp.sra.ebi.ac.uk/vol1/sequence/ERZ348/ERZ3485331/contig.fa.gz	18090_7#26
PRJEB45963	SAMEA3531709	ftp.sra.ebi.ac.uk/vol1/sequence/ERZ348/ERZ3485335/contig.fa.gz	18090_7#24
PRJEB45963	SAMEA3531711	ftp.sra.ebi.ac.uk/vol1/sequence/ERZ348/ERZ3485341/contig.fa.gz	18090_7#25
PRJEB45963	SAMEA3531712	ftp.sra.ebi.ac.uk/vol1/sequence/ERZ348/ERZ3485343/contig.fa.gz	18090_8#2
PRJEB45963	SAMEA3531719	ftp.sra.ebi.ac.uk/vol1/sequence/ERZ348/ERZ3485371/contig.fa.gz	18090_7#27
PRJEB45963	SAMEA3531717	ftp.sra.ebi.ac.uk/vol1/sequence/ERZ348/ERZ3485376/contig.fa.gz	18090_6#44
PRJEB45963	SAMEA3531718	ftp.sra.ebi.ac.uk/vol1/sequence/ERZ348/ERZ3485386/contig.fa.gz	18090_8#5
PRJEB45963	SAMEA3531722	ftp.sra.ebi.ac.uk/vol1/sequence/ERZ348/ERZ3485393/contig.fa.gz	18090_8#7
PRJEB45963	SAMEA3531720	ftp.sra.ebi.ac.uk/vol1/sequence/ERZ348/ERZ3485401/contig.fa.gz	18090_8#6
PRJEB45963	SAMEA3531721	ftp.sra.ebi.ac.uk/vol1/sequence/ERZ348/ERZ3485402/contig.fa.gz	18090_7#28
PRJEB45963	SAMEA3531716	ftp.sra.ebi.ac.uk/vol1/sequence/ERZ348/ERZ3485403/contig.fa.gz	18090_8#4
PRJEB45963	SAMEA3531723	ftp.sra.ebi.ac.uk/vol1/sequence/ERZ348/ERZ3485424/contig.fa.gz	18090_7#29
PRJEB45963	SAMEA3531729	ftp.sra.ebi.ac.uk/vol1/sequence/ERZ348/ERZ3485427/contig.fa.gz	18090_7#32
PRJEB45963	SAMEA3531725	ftp.sra.ebi.ac.uk/vol1/sequence/ERZ348/ERZ3485428/contig.fa.gz	18090_7#30
PRJEB45963	SAMEA3531727	ftp.sra.ebi.ac.uk/vol1/sequence/ERZ348/ERZ3485435/contig.fa.gz	18090_7#31
PRJEB45963	SAMEA3531724	ftp.sra.ebi.ac.uk/vol1/sequence/ERZ348/ERZ3485437/contig.fa.gz	18090_8#8
PRJEB45963	SAMEA3531734	ftp.sra.ebi.ac.uk/vol1/sequence/ERZ348/ERZ3485473/contig.fa.gz	18090_8#13
PRJEB45963	SAMEA3531732	ftp.sra.ebi.ac.uk/vol1/sequence/ERZ348/ERZ3485476/contig.fa.gz	18090_8#12
PRJEB45963	SAMEA3531730	ftp.sra.ebi.ac.uk/vol1/sequence/ERZ348/ERZ3485479/contig.fa.gz	18090_8#11
PRJEB45963	SAMEA3531733	ftp.sra.ebi.ac.uk/vol1/sequence/ERZ348/ERZ3485481/contig.fa.gz	18090_7#34
PRJEB45963	SAMEA3531731	ftp.sra.ebi.ac.uk/vol1/sequence/ERZ348/ERZ3485486/contig.fa.gz	18090_7#33
PRJEB45963	SAMEA3531735	ftp.sra.ebi.ac.uk/vol1/sequence/ERZ348/ERZ3485489/contig.fa.gz	18090_7#35
PRJEB45963	SAMEA3531742	ftp.sra.ebi.ac.uk/vol1/sequence/ERZ348/ERZ3485516/contig.fa.gz	18090_6#45
PRJEB45963	SAMEA3531737	ftp.sra.ebi.ac.uk/vol1/sequence/ERZ348/ERZ3485517/contig.fa.gz	18090_7#36
PRJEB45963	SAMEA3531741	ftp.sra.ebi.ac.uk/vol1/sequence/ERZ348/ERZ3485525/contig.fa.gz	18090_7#39
PRJEB45963	SAMEA3531739	ftp.sra.ebi.ac.uk/vol1/sequence/ERZ348/ERZ3485532/contig.fa.gz	18090_7#37
PRJEB45963	SAMEA3531743	ftp.sra.ebi.ac.uk/vol1/sequence/ERZ348/ERZ3485533/contig.fa.gz	18090_7#40
PRJEB45963	SAMEA3531740	ftp.sra.ebi.ac.uk/vol1/sequence/ERZ348/ERZ3485540/contig.fa.gz	18090_7#38
PRJEB45963	SAMEA3531744	ftp.sra.ebi.ac.uk/vol1/sequence/ERZ348/ERZ3485557/contig.fa.gz	18090_7#41
PRJEB45963	SAMEA3531747	ftp.sra.ebi.ac.uk/vol1/sequence/ERZ348/ERZ3485574/contig.fa.gz	18090_7#44
PRJEB45963	SAMEA3531749	ftp.sra.ebi.ac.uk/vol1/sequence/ERZ348/ERZ3485588/contig.fa.gz	18090_7#46
PRJEB45963	SAMEA3531748	ftp.sra.ebi.ac.uk/vol1/sequence/ERZ348/ERZ3485589/contig.fa.gz	18090_7#45
PRJEB45963	SAMEA3531746	ftp.sra.ebi.ac.uk/vol1/sequence/ERZ348/ERZ3485604/contig.fa.gz	18090_7#43
PRJEB45963	SAMEA3531752	ftp.sra.ebi.ac.uk/vol1/sequence/ERZ348/ERZ3485666/contig.fa.gz	18090_7#47
PRJEB45963	SAMEA3531753	ftp.sra.ebi.ac.uk/vol1/sequence/ERZ348/ERZ3485669/contig.fa.gz	18090_7#48
PRJEB45963	SAMEA3531755	ftp.sra.ebi.ac.uk/vol1/sequence/ERZ348/ERZ3485674/contig.fa.gz	18090_6#48
PRJEB45963	SAMEA3531757	ftp.sra.ebi.ac.uk/vol1/sequence/ERZ348/ERZ3485679/contig.fa.gz	18090_6#50
PRJEB45963	SAMEA3531764	ftp.sra.ebi.ac.uk/vol1/sequence/ERZ348/ERZ3485711/contig.fa.gz	18090_7#54
PRJEB45963	SAMEA3531763	ftp.sra.ebi.ac.uk/vol1/sequence/ERZ348/ERZ3485713/contig.fa.gz	18090_7#53
PRJEB45963	SAMEA3531762	ftp.sra.ebi.ac.uk/vol1/sequence/ERZ348/ERZ3485718/contig.fa.gz	18090_6#52
PRJEB45963	SAMEA3531761	ftp.sra.ebi.ac.uk/vol1/sequence/ERZ348/ERZ3485719/contig.fa.gz	18090_7#52
PRJEB45963	SAMEA3531760	ftp.sra.ebi.ac.uk/vol1/sequence/ERZ348/ERZ3485729/contig.fa.gz	18090_6#51
PRJEB45963	SAMEA3531758	ftp.sra.ebi.ac.uk/vol1/sequence/ERZ348/ERZ3485741/contig.fa.gz	18090_7#50
PRJEB45963	SAMEA3531766	ftp.sra.ebi.ac.uk/vol1/sequence/ERZ348/ERZ3485853/contig.fa.gz	18090_7#56
PRJEB45963	SAMEA3531768	ftp.sra.ebi.ac.uk/vol1/sequence/ERZ348/ERZ3485855/contig.fa.gz	18090_7#58
PRJEB45963	SAMEA3531769	ftp.sra.ebi.ac.uk/vol1/sequence/ERZ348/ERZ3485857/contig.fa.gz	18090_7#59
PRJEB45963	SAMEA3531773	ftp.sra.ebi.ac.uk/vol1/sequence/ERZ348/ERZ3485862/contig.fa.gz	18090_6#55
PRJEB45963	SAMEA3531765	ftp.sra.ebi.ac.uk/vol1/sequence/ERZ348/ERZ3485869/contig.fa.gz	18090_7#55
PRJEB45963	SAMEA3531771	ftp.sra.ebi.ac.uk/vol1/sequence/ERZ348/ERZ3485870/contig.fa.gz	18090_8#15
PRJEB45963	SAMEA3531783	ftp.sra.ebi.ac.uk/vol1/sequence/ERZ348/ERZ3485896/contig.fa.gz	18090_6#56
PRJEB45963	SAMEA3531775	ftp.sra.ebi.ac.uk/vol1/sequence/ERZ348/ERZ3485898/contig.fa.gz	18090_8#16
PRJEB45963	SAMEA3531776	ftp.sra.ebi.ac.uk/vol1/sequence/ERZ348/ERZ3485912/contig.fa.gz	18090_8#17
PRJEB45963	SAMEA3531781	ftp.sra.ebi.ac.uk/vol1/sequence/ERZ348/ERZ3485915/contig.fa.gz	18090_8#18
PRJEB45963	SAMEA3531793	ftp.sra.ebi.ac.uk/vol1/sequence/ERZ348/ERZ3485958/contig.fa.gz	18090_8#19
PRJEB45963	SAMEA3531797	ftp.sra.ebi.ac.uk/vol1/sequence/ERZ348/ERZ3486118/contig.fa.gz	18090_8#20
PRJEB45963	SAMEA3531799	ftp.sra.ebi.ac.uk/vol1/sequence/ERZ348/ERZ3486138/contig.fa.gz	18090_6#57
PRJEB45963	SAMEA3531805	ftp.sra.ebi.ac.uk/vol1/sequence/ERZ348/ERZ3486264/contig.fa.gz	18090_8#21
PRJEB45963	SAMEA3531821	ftp.sra.ebi.ac.uk/vol1/sequence/ERZ348/ERZ3486350/contig.fa.gz	18090_8#22
PRJEB45963	SAMEA3531818	ftp.sra.ebi.ac.uk/vol1/sequence/ERZ348/ERZ3486358/contig.fa.gz	18090_6#58
PRJEB45963	SAMEA3531824	ftp.sra.ebi.ac.uk/vol1/sequence/ERZ348/ERZ3486391/contig.fa.gz	18090_8#23
PRJEB45963	SAMEA3531830	ftp.sra.ebi.ac.uk/vol1/sequence/ERZ348/ERZ3486412/contig.fa.gz	18090_6#59
PRJEB45963	SAMEA3531833	ftp.sra.ebi.ac.uk/vol1/sequence/ERZ348/ERZ3486461/contig.fa.gz	18090_8#24
PRJEB45963	SAMEA3531835	ftp.sra.ebi.ac.uk/vol1/sequence/ERZ348/ERZ3486505/contig.fa.gz	18090_8#25
PRJEB45963	SAMEA3531843	ftp.sra.ebi.ac.uk/vol1/sequence/ERZ348/ERZ3486594/contig.fa.gz	18090_8#26
PRJEB45963	SAMEA3531849	ftp.sra.ebi.ac.uk/vol1/sequence/ERZ348/ERZ3486597/contig.fa.gz	18090_8#27
PRJEB45963	SAMEA3531847	ftp.sra.ebi.ac.uk/vol1/sequence/ERZ348/ERZ3486622/contig.fa.gz	18090_6#60
PRJEB45963	SAMEA3531853	ftp.sra.ebi.ac.uk/vol1/sequence/ERZ348/ERZ3486705/contig.fa.gz	18090_8#29
PRJEB45963	SAMEA3531856	ftp.sra.ebi.ac.uk/vol1/sequence/ERZ348/ERZ3486710/contig.fa.gz	18090_8#30
PRJEB45963	SAMEA3531855	ftp.sra.ebi.ac.uk/vol1/sequence/ERZ348/ERZ3486717/contig.fa.gz	18090_6#61
PRJEB45963	SAMEA3531851	ftp.sra.ebi.ac.uk/vol1/sequence/ERZ348/ERZ3486718/contig.fa.gz	18090_8#28
PRJEB45963	SAMEA3531869	ftp.sra.ebi.ac.uk/vol1/sequence/ERZ348/ERZ3486982/contig.fa.gz	18090_6#63
PRJEB45963	SAMEA3531871	ftp.sra.ebi.ac.uk/vol1/sequence/ERZ348/ERZ3487000/contig.fa.gz	18090_8#33
PRJEB45963	SAMEA3531888	ftp.sra.ebi.ac.uk/vol1/sequence/ERZ348/ERZ3487260/contig.fa.gz	18090_8#84
