# Supplementary material for: Predicting antimicrobial resistance in E. coli with discriminative position fused deep learning classifier
Source: Comput Struct Biotechnol J. 2023 Dec 29;23:559–65. doi: 10.1016/j.csbj.2023.12.041 (PMC10809114; doi:10.1016/j.csbj.2023.12.041)
Supplement: Supplementary file 5 — Supplementary material [file mmc5.xlsx]

## Sheet: model_info
layer_name	layer_type	layer_params	other_param
input_1	InputLayer	0
zero_padding2d	ZeroPadding2D	0	"padding": [[3, 3], [3, 3]], "data_format": "channels_last"
conv2d	Conv2D	9472	"filters": 64, "kernel_size": [7, 7], "strides": [2, 2], "padding": "valid", "data_format": "channels_last", "dilation_rate": [1, 1], "groups": 1, "activation": "relu", "use_bias": true
batch_normalization	BatchNormalization	256
max_pooling2d	MaxPooling2D	0	"strides": [2, 2], "padding": "same", "data_format": "channels_last"
conv2d_1	Conv2D	4160	"filters": 64, "kernel_size": [1, 1], "strides": [1, 1], "padding": "same", "data_format": "channels_last", "dilation_rate": [1, 1], "groups": 1, "activation": "relu", "use_bias": true
batch_normalization_1	BatchNormalization	256
conv2d_2	Conv2D	36928	"filters": 64, "kernel_size": [3, 3], "strides": [1, 1], "padding": "same", "data_format": "channels_last", "dilation_rate": [1, 1], "groups": 1, "activation": "relu", "use_bias": true
batch_normalization_2	BatchNormalization	256
conv2d_3	Conv2D	16640	"filters": 256, "kernel_size": [1, 1], "strides": [1, 1], "padding": "same", "data_format": "channels_last", "dilation_rate": [1, 1], "groups": 1, "activation": "relu", "use_bias": true
conv2d_4	Conv2D	16640	"filters": 256, "kernel_size": [1, 1], "strides": [1, 1], "padding": "same", "data_format": "channels_last", "dilation_rate": [1, 1], "groups": 1, "activation": "relu", "use_bias": true
batch_normalization_3	BatchNormalization	1024
batch_normalization_4	BatchNormalization	1024
add	Add	0
conv2d_5	Conv2D	16448	"filters": 64, "kernel_size": [1, 1], "strides": [1, 1], "padding": "same", "data_format": "channels_last", "dilation_rate": [1, 1], "groups": 1, "activation": "relu", "use_bias": true
batch_normalization_5	BatchNormalization	256
conv2d_6	Conv2D	36928	"filters": 64, "kernel_size": [3, 3], "strides": [1, 1], "padding": "same", "data_format": "channels_last", "dilation_rate": [1, 1], "groups": 1, "activation": "relu", "use_bias": true
batch_normalization_6	BatchNormalization	256
conv2d_7	Conv2D	16640	"filters": 256, "kernel_size": [1, 1], "strides": [1, 1], "padding": "same", "data_format": "channels_last", "dilation_rate": [1, 1], "groups": 1, "activation": "relu", "use_bias": true
batch_normalization_7	BatchNormalization	1024
add_1	Add	0
conv2d_8	Conv2D	16448	"filters": 64, "kernel_size": [1, 1], "strides": [1, 1], "padding": "same", "data_format": "channels_last", "dilation_rate": [1, 1], "groups": 1, "activation": "relu", "use_bias": true
batch_normalization_8	BatchNormalization	256
conv2d_9	Conv2D	36928	"filters": 64, "kernel_size": [3, 3], "strides": [1, 1], "padding": "same", "data_format": "channels_last", "dilation_rate": [1, 1], "groups": 1, "activation": "relu", "use_bias": true
batch_normalization_9	BatchNormalization	256
conv2d_10	Conv2D	16640	"filters": 256, "kernel_size": [1, 1], "strides": [1, 1], "padding": "same", "data_format": "channels_last", "dilation_rate": [1, 1], "groups": 1, "activation": "relu", "use_bias": true
batch_normalization_10	BatchNormalization	1024
add_2	Add	0
average_pooling2d	AveragePooling2D	0	"strides": [7, 7], "padding": "valid", "data_format": "channels_last"
flatten	Flatten	0	"data_format": "channels_last"
dense	Dense	8389120	"activation": "relu", "use_bias": true
dense_1	Dense	1026	"activation": "softmax", "use_bias": true
